# Supplementary material for: Genome content analysis yields new insights into the relationship between the human malaria parasite Plasmodium falciparum and its anopheline vectors
Source: BMC Genomics. 2017 Feb 27;18:205. doi: 10.1186/s12864-017-3590-0 (PMC5327517; doi:10.1186/s12864-017-3590-0)
Supplement: Additional file 1: Table S1. — Taxa analyzed and sources of sequence data. Table S2. MosquitoSlim categories, GO term counts and source of GO terms. Table S3. GO terms included in MosquitoSlim. Table S4. GO terms that did not map to MosquitoSlim. Table S5. GO terms and the frequency with which they were associated with protein families gained, lost, and enriched. Table S6. InterPro IDs of gained protein families. Table S7. InterPro2GO mapping of gained InterPro families. Table S8. KEGG mapping of gained protein families. Table S9. Comparison with the results of Neafsey et al. [7]. (XLSX 128 kb) [file 12864_2017_3590_MOESM1_ESM.xlsx]

## Sheet: Supp T1
Table S1. Taxa analyzed and sources of data.
Group	P. falciparum vector status	Taxa	genebuild	Number proteins	data source
Drosophila	NA	Drosophila melanogaster	BDGP6	13918	http://useast.ensembl.org/biomart
Glossina	NA	Glossina austeni	GausT1.3	20324	http://biomart.vectorbase.org
Culicinae	NA	Aedes aegypti	AaegL3.3	18317	http://biomart.vectorbase.org
Culicinae	NA	Culex quinquefasciatus	CpipJ2.2	19428	http://biomart.vectorbase.org
Anophelinae	vector	An. albimanus	AalbS1.3	12619	http://biomart.vectorbase.org
Anophelinae	vector	An. arabiensis	AaraD1.3	12936	http://biomart.vectorbase.org
Anophelinae	vector	An. atroparvus	AatrE1.3	14250	http://biomart.vectorbase.org
Anophelinae	non-vector	An. christyi	AchrA1.3	11242	http://biomart.vectorbase.org
Anophelinae	vector	An. coluzzii	AcolM1.3	14572	http://biomart.vectorbase.org
Anophelinae	vector	An. culicifacies	AculA1.3	14892	http://biomart.vectorbase.org
Anophelinae	vector	An. darlingi	AdarC3.3	10963	http://biomart.vectorbase.org
Anophelinae	vector	An. dirus	AdirW1.3	13432	http://biomart.vectorbase.org
Anophelinae	vector	An. epiroticus	AepiE1.3	12768	http://biomart.vectorbase.org
Anophelinae	vector	An. farauti	AfarF2.1	13469	http://biomart.vectorbase.org
Anophelinae	vector	An. funestus	AfunF1.3	14044	http://biomart.vectorbase.org
Anophelinae	vector	An. gambiae	AgamP4.3	15656	http://biomart.vectorbase.org
Anophelinae	vector	An. maculatus	AmacM1.3	15051	http://biomart.vectorbase.org
Anophelinae	vector	An. melas	AmelC2.1	15851	http://biomart.vectorbase.org
Anophelinae	vector	An. merus	AmerM2.1	13807	http://biomart.vectorbase.org
Anophelinae	non-vector	An. quadriannulatus	AquaS1.3	14074	http://biomart.vectorbase.org
Anophelinae	non-vector	An. Sinensis (SINENSIS)	AsinS2.1	13332	http://biomart.vectorbase.org
Anophelinae	non-vector	An. Sinensis (CHINA)	AsinC2.1	19352	http://biomart.vectorbase.org
Anophelinae	vector	An. Stephensi (SDA-500)	AsteS1.3	13922	http://biomart.vectorbase.org
Anophelinae	vector	An. Stephensi (INDIAN)	AsteI2.2	11789	http://biomart.vectorbase.org

## Sheet: Supp T2
Table S2. MosquitoSlim GO term sources and counts.
MosquitoSlim Category	Source of GO terms	Number terms in category	Category description
Binding	Children of binding (GO:0005488)	53	High level GO
Cell cycle	Children of cell cycle (GO:0007049)	11	High level GO
Cellular component biogenesis	Children of cellular component biogenesis (GO:0044085)	14	High level GO
Cellular membrane	Children of intrinsic component of membrane (GO:0031224)	9	High level GO
Chemosensation	Annotated proteins from FlyBase and VectorBase	40	Modulate host selection and are related to anthropophilic feeding habits
Cuticular protein	Annotated proteins from FlyBase and VectorBase	23	Contribute to insecticide resistance and play a role in development
Epigenetic	Annotated proteins from FlyBase and VectorBase	29	May contribute to functional diversification
Innate immunity (Toll, IMD, JNK, Jak/STAT, Cell Cycle Regulation, and humoral)	Insect Innate Immunity Database for An. gambiae gene lists, VectorBase to retrieve GO terms for the genes	501	Reduce anophelines’ susceptibility to malaria parasites
Insecticide resistance	Annotated proteins from FlyBase and VectorBase	137	Affect the efficacy of mosquito control strategies
Metabolic process	Children of metabolic process (GO:0008152)	31	High level GO
Other	Terms of interest not fitting any other category, manually created	8	A catchall for GO terms of interest that did not fit in any of the other categories
Peptide hormones	Annotated proteins from FlyBase and VectorBase	35	Regulate blood feeding-related behaviors
Related to nucleic acid metabolism	GO terms descended from GO:0006139 "nucleobase-containing compound metabolic process," as classified by PIR GO Slim (http://www.geneontology.org/ontology/subsets/goslim_pir.obo and http://purl.obolibrary.org/obo/GO_0006139)	284	P. falciparum-related category
Salivary	Annotated proteins from FlyBase and VectorBase	42	Play a vital role in blood feeding by impairing host hemostasis
Bottom 20% dN/dS	Neafsey et al. 2015, Supplementary materials (http://science.sciencemag.org/highwire/filestream/628013/field_highwire_adjunct_files/0/NeafseySM.pdf)	22	Ratio of non-synonymous to synonymous change, a measure of selective pressure
Bottom 20% EvoRate	Neafsey et al. 2015, Supplementary materials (http://science.sciencemag.org/highwire/filestream/628013/field_highwire_adjunct_files/0/NeafseySM.pdf)	22	A measure of amino acid conservation/divergence
Top 20% dN/dS	Neafsey et al. 2015, Supplementary materials (http://science.sciencemag.org/highwire/filestream/628013/field_highwire_adjunct_files/0/NeafseySM.pdf)	11	Ratio of non-synonymous to synonymous change, a measure of selective pressure
Top 20% EvoRate	Neafsey et al. 2015, Supplementary materials (http://science.sciencemag.org/highwire/filestream/628013/field_highwire_adjunct_files/0/NeafseySM.pdf)	22	A measure of amino acid conservation/divergence

## Sheet: Supp T3
Table S3. All GO terms included in MosquitoSlim.
MosquitoSlim Category	GO ID	GO description
Binding	GO:0033226	2-aminoethylphosphonate binding
Binding	GO:0000035	acyl binding
Binding	GO:0072328	alkene binding
Binding	GO:0033218	amide binding
Binding	GO:0043176	amine binding
Binding	GO:0003823	antigen binding
Binding	GO:0060090	binding, bridging
Binding	GO:0046904	calcium oxalate binding
Binding	GO:0097367	carbohydrate derivative binding
Binding	GO:1902670	carbon dioxide binding
Binding	GO:0070025	carbon monoxide binding
Binding	GO:0003682	chromatin binding
Binding	GO:0048037	cofactor binding
Binding	GO:0035731	dinitrosyl-iron complex binding
Binding	GO:0008144	drug binding
Binding	GO:0050840	extracellular matrix binding
Binding	GO:1901567	fatty acid derivative binding
Binding	GO:0097243	flavonoid binding
Binding	GO:0030492	hemoglobin binding
Binding	GO:1901363	heterocyclic compound binding
Binding	GO:0042562	hormone binding
Binding	GO:0046848	hydroxyapatite binding
Binding	GO:0008289	lipid binding
Binding	GO:0044877	macromolecular complex binding
Binding	GO:0051540	metal cluster binding
Binding	GO:1904517	MgATP(2-) binding
Binding	GO:0050436	microfibril binding
Binding	GO:0072341	modified amino acid binding
Binding	GO:0051100	negative regulation of binding
Binding	GO:0042165	neurotransmitter binding
Binding	GO:0070026	nitric oxide binding
Binding	GO:0097159	organic cyclic compound binding
Binding	GO:0019825	oxygen binding
Binding	GO:0001871	pattern binding
Binding	GO:0031409	pigment binding
Binding	GO:1904012	platinum binding
Binding	GO:0043287	poly(3-hydroxyalkanoate) binding
Binding	GO:0019808	polyamine binding
Binding	GO:0051099	positive regulation of binding
Binding	GO:0005515	protein binding
Binding	GO:0071814	protein-lipid complex binding
Binding	GO:0050997	quaternary ammonium group binding
Binding	GO:0051098	regulation of binding
Binding	GO:0043021	ribonucleoprotein complex binding
Binding	GO:0008430	selenium binding
Binding	GO:0036094	small molecule binding
Binding	GO:1901681	sulfur compound binding
Binding	GO:1904483	synthetic cannabinoid binding
Binding	GO:1904493	tetrahydrofolyl-poly(glutamate) polymer binding
Binding	GO:0015643	toxic substance binding
Binding	GO:0046790	virion binding
Binding	GO:0050824	water binding
Binding	GO:1904013	xenon atom binding
Bottom 20% dN/dS	GO:0003779	actin binding
Bottom 20% dN/dS	GO:0005524	ATP binding
Bottom 20% dN/dS	GO:0007298	border follicle cell migration
Bottom 20% dN/dS	GO:0005544	calcium-dependent phospholipid binding
Bottom 20% dN/dS	GO:0003899	DNA-directed RNA polymerase activity
Bottom 20% dN/dS	GO:0005525	GTP binding
Bottom 20% dN/dS	GO:0003924	GTPase activity
Bottom 20% dN/dS	GO:0006886	intracellular protein transport
Bottom 20% dN/dS	GO:0007018	microtubule-based movement
Bottom 20% dN/dS	GO:0000281	mitotic cytokinesis
Bottom 20% dN/dS	GO:0000022	mitotic spindle elongation
Bottom 20% dN/dS	GO:0000398	mRNA splicing, via spliceosome
Bottom 20% dN/dS	GO:0022008	neurogenesis
Bottom 20% dN/dS	GO:0043161	proteasome-mediated ubiquitin-dependent protein catabolic process
Bottom 20% dN/dS	GO:0006457	protein folding
Bottom 20% dN/dS	GO:0032549	ribonucleoside binding
Bottom 20% dN/dS	GO:0001104	RNA polymerase II transcription cofactor activity
Bottom 20% dN/dS	GO:0003735	structural constituent of ribosome
Bottom 20% dN/dS	GO:0004298	threonine-type endopeptidase activity
Bottom 20% dN/dS	GO:0006367	transcription initiation from RNA polymerase II promoter
Bottom 20% dN/dS	GO:0051082	unfolded protein binding
Bottom 20% dN/dS	GO:0016192	vesicle-mediated transport
Bottom 20% EvoRate	GO:0003779	actin binding
Bottom 20% EvoRate	GO:0005509	calcium ion binding
Bottom 20% EvoRate	GO:0022900	electron transport chain
Bottom 20% EvoRate	GO:0006096	glycolytic process
Bottom 20% EvoRate	GO:0005525	GTP binding
Bottom 20% EvoRate	GO:0003924	GTPase activity
Bottom 20% EvoRate	GO:0000022	mitotic spindle elongation
Bottom 20% EvoRate	GO:0000398	mRNA splicing, via spliceosome
Bottom 20% EvoRate	GO:0017111	nucleoside-triphosphatase activity
Bottom 20% EvoRate	GO:0006334	nucleosome assembly
Bottom 20% EvoRate	GO:0000166	nucleotide binding
Bottom 20% EvoRate	GO:0043161	proteasome-mediated ubiquitin-dependent protein catabolic process
Bottom 20% EvoRate	GO:0006461	protein complex assembly
Bottom 20% EvoRate	GO:0046982	protein heterodimerization activity
Bottom 20% EvoRate	GO:0015031	protein transport
Bottom 20% EvoRate	GO:0032549	ribonucleoside binding
Bottom 20% EvoRate	GO:0001104	RNA polymerase II transcription cofactor activity
Bottom 20% EvoRate	GO:0007264	small GTPase mediated signal transduction
Bottom 20% EvoRate	GO:0003735	structural constituent of ribosome
Bottom 20% EvoRate	GO:0004298	threonine-type endopeptidase activity
Bottom 20% EvoRate	GO:0006412	translation
Bottom 20% EvoRate	GO:0006099	tricarboxylic acid cycle
Cell cycle	GO:0030037	actin filament reorganization involved in cell cycle
Cell cycle	GO:0007049	cell cycle
Cell cycle	GO:0044786	cell cycle DNA replication
Cell cycle	GO:0022402	cell cycle process
Cell cycle	GO:0051321	meiotic cell cycle
Cell cycle	GO:0000278	mitotic cell cycle
Cell cycle	GO:0045786	negative regulation of cell cycle
Cell cycle	GO:0098813	nuclear chromosome segregation
Cell cycle	GO:0033260	nuclear DNA replication
Cell cycle	GO:0045787	positive regulation of cell cycle
Cell cycle	GO:0051726	regulation of cell cycle
Cellular component biogenesis	GO:0022607	cellular component assembly
Cellular component biogenesis	GO:0044085	cellular component biogenesis
Cellular component biogenesis	GO:0070589	cellular component macromolecule biosynthetic process
Cellular component biogenesis	GO:0061110	dense core granule biogenesis
Cellular component biogenesis	GO:0044091	membrane biogenesis
Cellular component biogenesis	GO:0017126	nucleologenesis
Cellular component biogenesis	GO:0044089	positive regulation of cellular component biogenesis
Cellular component biogenesis	GO:0031671	primary cell septum biogenesis
Cellular component biogenesis	GO:0070271	protein complex biogenesis
Cellular component biogenesis	GO:0044087	regulation of cellular component biogenesis
Cellular component biogenesis	GO:0022613	ribonucleoprotein complex biogenesis
Cellular component biogenesis	GO:0042254	ribosome biogenesis
Cellular component biogenesis	GO:1990344	secondary cell septum biogenesis
Cellular component biogenesis	GO:0043683	type IV pilus biogenesis
Cellular membrane	GO:0031225	anchored component of membrane
Cellular membrane	GO:0016021	integral component of membrane
Cellular membrane	GO:0031230	intrinsic component of cell outer membrane
Cellular membrane	GO:0031227	intrinsic component of endoplasmic reticulum membrane
Cellular membrane	GO:0031224	intrinsic component of membrane
Cellular membrane	GO:0031300	intrinsic component of organelle membrane
Cellular membrane	GO:0031226	intrinsic component of plasma membrane
Cellular membrane	GO:0097633	intrinsic component of pre-autophagosomal structure membrane
Cellular membrane	GO:0031360	intrinsic component of thylakoid membrane
Chemosensation	GO:0004971	AMPA glutamate receptor activity
Chemosensation	GO:0007635	chemosensory behavior
Chemosensation	GO:0050911	detection of chemical stimulus involved in sensory perception of smell
Chemosensation	GO:0050912	detection of chemical stimulus involved in sensory perception of taste
Chemosensation	GO:0035256	G-protein coupled glutamate receptor binding
Chemosensation	GO:0007216	G-protein coupled glutamate receptor signaling pathway
Chemosensation	GO:0038022	G-protein coupled olfactory receptor activity
Chemosensation	GO:0004930	G-protein coupled receptor activity
Chemosensation	GO:0001664	G-protein coupled receptor binding
Chemosensation	GO:0007186	G-protein coupled receptor signaling pathway
Chemosensation	GO:0035254	glutamate receptor binding
Chemosensation	GO:0007215	glutamate receptor signaling pathway
Chemosensation	GO:0022849	glutamate-gated calcium ion channel activity
Chemosensation	GO:0016021	integral component of membrane
Chemosensation	GO:0004970	ionotropic glutamate receptor activity
Chemosensation	GO:0035255	ionotropic glutamate receptor binding
Chemosensation	GO:0008328	ionotropic glutamate receptor complex
Chemosensation	GO:0035235	ionotropic glutamate receptor signaling pathway
Chemosensation	GO:0015277	kainate selective glutamate receptor activity
Chemosensation	GO:1900450	negative regulation of glutamate receptor signaling pathway
Chemosensation	GO:0004972	NMDA glutamate receptor activity
Chemosensation	GO:0005549	odorant binding
Chemosensation	GO:0043563	odorant transporter activity
Chemosensation	GO:0042048	olfactory behavior
Chemosensation	GO:0008355	olfactory learning
Chemosensation	GO:0004984	olfactory receptor activity
Chemosensation	GO:0031849	olfactory receptor binding
Chemosensation	GO:0005886	plasma membrane
Chemosensation	GO:1900451	positive regulation of glutamate receptor signaling pathway
Chemosensation	GO:1900449	regulation of glutamate receptor signaling pathway
Chemosensation	GO:0090328	regulation of olfactory learning
Chemosensation	GO:1990834	response to odorant
Chemosensation	GO:1903453	RNA interference involved in olfactory learning
Chemosensation	GO:0007600	sensory perception
Chemosensation	GO:0007606	sensory perception of chemical stimulus
Chemosensation	GO:0050909	sensory perception of taste
Chemosensation	GO:0008527	taste receptor activity
Chemosensation	GO:0031883	taste receptor binding
Chemosensation	GO:1903768	taste receptor complex
Cuticular protein	GO:0006040	amino sugar metabolic process
Cuticular protein	GO:0006022	aminoglycan metabolic process
Cuticular protein	GO:0034218	ascospore wall chitin metabolic process
Cuticular protein	GO:1901135	carbohydrate derivative metabolic process
Cuticular protein	GO:0006038	cell wall chitin biosynthetic process
Cuticular protein	GO:0006039	cell wall chitin catabolic process
Cuticular protein	GO:0006037	cell wall chitin metabolic process
Cuticular protein	GO:0008061	chitin binding
Cuticular protein	GO:0006031	chitin biosynthetic process
Cuticular protein	GO:0006032	chitin catabolic process
Cuticular protein	GO:0006030	chitin metabolic process
Cuticular protein	GO:0006035	cuticle chitin biosynthetic process
Cuticular protein	GO:0006036	cuticle chitin catabolic process
Cuticular protein	GO:0006034	cuticle chitin metabolic process
Cuticular protein	GO:0005576	extracellular region
Cuticular protein	GO:1901071	glucosamine-containing compound metabolic process
Cuticular protein	GO:0043170	macromolecule metabolic process
Cuticular protein	GO:0052411	metabolism by organism of cell wall chitin in other organism involved in symbiotic interaction
Cuticular protein	GO:1901564	organonitrogen compound metabolic process
Cuticular protein	GO:0034222	regulation of cell wall chitin metabolic process
Cuticular protein	GO:0032883	regulation of chitin biosynthetic process
Cuticular protein	GO:0032882	regulation of chitin metabolic process
Cuticular protein	GO:0035528	UDP-N-acetylglucosamine biosynthesis involved in chitin biosynthesis
Epigenetic	GO:0010698	acetyltransferase activator activity
Epigenetic	GO:0016407	acetyltransferase activity
Epigenetic	GO:1902493	acetyltransferase complex
Epigenetic	GO:0033440	ACG codon-amino acid adaptor activity
Epigenetic	GO:0005722	beta-heterochromatin
Epigenetic	GO:0006338	chromatin remodeling
Epigenetic	GO:0006306	DNA methylation
Epigenetic	GO:0000792	heterochromatin
Epigenetic	GO:0016573	histone acetylation
Epigenetic	GO:0004402	histone acetyltransferase activity
Epigenetic	GO:0035035	histone acetyltransferase binding
Epigenetic	GO:0000123	histone acetyltransferase complex
Epigenetic	GO:0042393	histone binding
Epigenetic	GO:0016575	histone deacetylation
Epigenetic	GO:0016577	histone demethylation
Epigenetic	GO:0016578	histone deubiquitination
Epigenetic	GO:0016571	histone methylation
Epigenetic	GO:0016572	histone phosphorylation
Epigenetic	GO:0016574	histone ubiquitination
Epigenetic	GO:1990331	Hpa2 acetyltransferase complex
Epigenetic	GO:0031011	Ino80 complex
Epigenetic	GO:0005725	intercalary heterochromatin
Epigenetic	GO:0005720	nuclear heterochromatin
Epigenetic	GO:0005724	nuclear telomeric heterochromatin
Epigenetic	GO:0016581	NuRD complex
Epigenetic	GO:0008959	phosphate acetyltransferase activity
Epigenetic	GO:0031248	protein acetyltransferase complex
Epigenetic	GO:0031213	RSF complex
Epigenetic	GO:0033255	SAS acetyltransferase complex
Innate immunity	GO:0001872	(1->3)-beta-D-glucan binding
Innate immunity	GO:0003779	actin binding
Innate immunity	GO:0030036	actin cytoskeleton organization
Innate immunity	GO:0031532	actin cytoskeleton reorganization
Innate immunity	GO:0051017	actin filament bundle assembly
Innate immunity	GO:0007015	actin filament organization
Innate immunity	GO:0030037	actin filament reorganization involved in cell cycle
Innate immunity	GO:0030029	actin filament-based process
Innate immunity	GO:0007257	activation of JUN kinase activity
Innate immunity	GO:0000187	activation of MAPK activity
Innate immunity	GO:0007250	activation of NF-kappaB-inducing kinase activity
Innate immunity	GO:0032147	activation of protein kinase activity
Innate immunity	GO:0034334	adherens junction maintenance
Innate immunity	GO:0002118	aggressive behavior
Innate immunity	GO:0004040	amidase activity
Innate immunity	GO:0046658	anchored component of plasma membrane
Innate immunity	GO:0009952	anterior/posterior pattern specification
Innate immunity	GO:0019731	antibacterial humoral response
Innate immunity	GO:0019732	antifungal humoral response
Innate immunity	GO:0002781	antifungal peptide production
Innate immunity	GO:0019730	antimicrobial humoral response
Innate immunity	GO:0003383	apical constriction
Innate immunity	GO:0045177	apical part of cell
Innate immunity	GO:0016324	apical plasma membrane
Innate immunity	GO:0045176	apical protein localization
Innate immunity	GO:0016327	apicolateral plasma membrane
Innate immunity	GO:0006915	apoptotic process
Innate immunity	GO:0034314	Arp2/3 complex-mediated actin nucleation
Innate immunity	GO:0045167	asymmetric protein localization involved in cell fate determination
Innate immunity	GO:0005524	ATP binding
Innate immunity	GO:0004003	ATP-dependent DNA helicase activity
Innate immunity	GO:0003401	axis elongation
Innate immunity	GO:0030424	axon
Innate immunity	GO:0048675	axon extension
Innate immunity	GO:0048846	axon extension involved in axon guidance
Innate immunity	GO:0007411	axon guidance
Innate immunity	GO:0016199	axon midline choice point recognition
Innate immunity	GO:0007413	axonal fasciculation
Innate immunity	GO:0007409	axonogenesis
Innate immunity	GO:0045178	basal part of cell
Innate immunity	GO:0034769	basement membrane disassembly
Innate immunity	GO:0016323	basolateral plasma membrane
Innate immunity	GO:0048149	behavioral response to ethanol
Innate immunity	GO:0007350	blastoderm segmentation
Innate immunity	GO:0007298	border follicle cell migration
Innate immunity	GO:0005509	calcium ion binding
Innate immunity	GO:0030246	carbohydrate binding
Innate immunity	GO:0033500	carbohydrate homeostasis
Innate immunity	GO:0005975	carbohydrate metabolic process
Innate immunity	GO:0033627	cell adhesion mediated by integrin
Innate immunity	GO:0035212	cell competition in a multicellular organism
Innate immunity	GO:0030154	cell differentiation
Innate immunity	GO:0016477	cell migration
Innate immunity	GO:0000902	cell morphogenesis
Innate immunity	GO:0030031	cell projection assembly
Innate immunity	GO:0008283	cell proliferation
Innate immunity	GO:0009986	cell surface
Innate immunity	GO:0002752	cell surface pattern recognition receptor signaling pathway
Innate immunity	GO:0007166	cell surface receptor signaling pathway
Innate immunity	GO:0045216	cell-cell junction organization
Innate immunity	GO:0006968	cellular defense response
Innate immunity	GO:0071243	cellular response to arsenic-containing substance
Innate immunity	GO:0071276	cellular response to cadmium ion
Innate immunity	GO:0006974	cellular response to DNA damage stimulus
Innate immunity	GO:0032870	cellular response to hormone stimulus
Innate immunity	GO:0034599	cellular response to oxidative stress
Innate immunity	GO:0034614	cellular response to reactive oxygen species
Innate immunity	GO:0008061	chitin binding
Innate immunity	GO:0006032	chitin catabolic process
Innate immunity	GO:0040003	chitin-based cuticle development
Innate immunity	GO:0008362	chitin-based embryonic cuticle biosynthetic process
Innate immunity	GO:0004568	chitinase activity
Innate immunity	GO:0042600	chorion
Innate immunity	GO:0030381	chorion-containing eggshell pattern formation
Innate immunity	GO:0003682	chromatin binding
Innate immunity	GO:0007623	circadian rhythm
Innate immunity	GO:0048674	collateral sprouting of injured axon
Innate immunity	GO:0048749	compound eye development
Innate immunity	GO:0001745	compound eye morphogenesis
Innate immunity	GO:0001751	compound eye photoreceptor cell differentiation
Innate immunity	GO:0060026	convergent extension
Innate immunity	GO:0005507	copper ion binding
Innate immunity	GO:0015026	coreceptor activity
Innate immunity	GO:0030866	cortical actin cytoskeleton organization
Innate immunity	GO:0042335	cuticle development
Innate immunity	GO:0048067	cuticle pigmentation
Innate immunity	GO:0004197	cysteine-type endopeptidase activity
Innate immunity	GO:0097200	cysteine-type endopeptidase activity involved in execution phase of apoptosis
Innate immunity	GO:0004869	cysteine-type endopeptidase inhibitor activity
Innate immunity	GO:0005125	cytokine activity
Innate immunity	GO:0004896	cytokine receptor activity
Innate immunity	GO:0019221	cytokine-mediated signaling pathway
Innate immunity	GO:0005737	cytoplasm
Innate immunity	GO:0042994	cytoplasmic sequestering of transcription factor
Innate immunity	GO:0005856	cytoskeleton
Innate immunity	GO:0005829	cytosol
Innate immunity	GO:0006952	defense response
Innate immunity	GO:0042742	defense response to bacterium
Innate immunity	GO:0050832	defense response to fungus
Innate immunity	GO:0050829	defense response to Gram-negative bacterium
Innate immunity	GO:0050830	defense response to Gram-positive bacterium
Innate immunity	GO:0002213	defense response to insect
Innate immunity	GO:0098542	defense response to other organism
Innate immunity	GO:0051607	defense response to virus
Innate immunity	GO:0030425	dendrite
Innate immunity	GO:0016358	dendrite development
Innate immunity	GO:0070983	dendrite guidance
Innate immunity	GO:0048813	dendrite morphogenesis
Innate immunity	GO:0004531	deoxyribonuclease II activity
Innate immunity	GO:0009595	detection of biotic stimulus
Innate immunity	GO:0032491	detection of molecule of fungal origin
Innate immunity	GO:0008340	determination of adult lifespan
Innate immunity	GO:0071907	determination of digestive tract left/right asymmetry
Innate immunity	GO:0048262	determination of dorsal/ventral asymmetry
Innate immunity	GO:0048066	developmental pigmentation
Innate immunity	GO:0003677	DNA binding
Innate immunity	GO:0006308	DNA catabolic process
Innate immunity	GO:0032508	DNA duplex unwinding
Innate immunity	GO:0004167	dopachrome isomerase activity
Innate immunity	GO:0046843	dorsal appendage formation
Innate immunity	GO:0007391	dorsal closure
Innate immunity	GO:0046664	dorsal closure, amnioserosa morphology change
Innate immunity	GO:0007394	dorsal closure, elongation of leading edge cells
Innate immunity	GO:0007395	dorsal closure, spreading of leading edge cells
Innate immunity	GO:0009950	dorsal/ventral axis specification
Innate immunity	GO:0009953	dorsal/ventral pattern formation
Innate immunity	GO:0007398	ectoderm development
Innate immunity	GO:0001715	ectodermal cell fate specification
Innate immunity	GO:0048615	embryonic anterior midgut (ectodermal) morphogenesis
Innate immunity	GO:0001700	embryonic development via the syncytial blastoderm
Innate immunity	GO:0035010	encapsulation of foreign target
Innate immunity	GO:0012505	endomembrane system
Innate immunity	GO:0004866	endopeptidase inhibitor activity
Innate immunity	GO:0005783	endoplasmic reticulum
Innate immunity	GO:0043652	engulfment of apoptotic cell
Innate immunity	GO:0004857	enzyme inhibitor activity
Innate immunity	GO:0008544	epidermis development
Innate immunity	GO:0007425	epithelial cell fate determination, open tracheal system
Innate immunity	GO:0060429	epithelium development
Innate immunity	GO:0045317	equator specification
Innate immunity	GO:0042067	establishment of ommatidial planar polarity
Innate immunity	GO:0001736	establishment of planar polarity
Innate immunity	GO:0007164	establishment of tissue polarity
Innate immunity	GO:0097194	execution phase of apoptosis
Innate immunity	GO:0031240	external side of cell outer membrane
Innate immunity	GO:0009897	external side of plasma membrane
Innate immunity	GO:0031012	extracellular matrix
Innate immunity	GO:0005576	extracellular region
Innate immunity	GO:0005615	extracellular space
Innate immunity	GO:0097191	extrinsic apoptotic signaling pathway
Innate immunity	GO:0031234	extrinsic component of cytoplasmic side of plasma membrane
Innate immunity	GO:0019897	extrinsic component of plasma membrane
Innate immunity	GO:0007455	eye-antennal disc morphogenesis
Innate immunity	GO:0007631	feeding behavior
Innate immunity	GO:0008335	female germline ring canal stabilization
Innate immunity	GO:0046847	filopodium assembly
Innate immunity	GO:0007369	gastrulation
Innate immunity	GO:0010004	gastrulation involving germ band extension
Innate immunity	GO:0008354	germ cell migration
Innate immunity	GO:0007390	germ-band shortening
Innate immunity	GO:0042078	germ-line stem cell division
Innate immunity	GO:0007293	germarium-derived egg chamber formation
Innate immunity	GO:0008347	glial cell migration
Innate immunity	GO:0014009	glial cell proliferation
Innate immunity	GO:0004602	glutathione peroxidase activity
Innate immunity	GO:0005794	Golgi apparatus
Innate immunity	GO:0007030	Golgi organization
Innate immunity	GO:0005525	GTP binding
Innate immunity	GO:0032794	GTPase activating protein binding
Innate immunity	GO:0003924	GTPase activity
Innate immunity	GO:0008258	head involution
Innate immunity	GO:0007507	heart development
Innate immunity	GO:0003007	heart morphogenesis
Innate immunity	GO:0020037	heme binding
Innate immunity	GO:0007516	hemocyte development
Innate immunity	GO:0042386	hemocyte differentiation
Innate immunity	GO:0035099	hemocyte migration
Innate immunity	GO:0035172	hemocyte proliferation
Innate immunity	GO:0042381	hemolymph coagulation
Innate immunity	GO:0030097	hemopoiesis
Innate immunity	GO:0070379	high mobility group box 1 binding
Innate immunity	GO:0007442	hindgut morphogenesis
Innate immunity	GO:0006959	humoral immune response
Innate immunity	GO:0042744	hydrogen peroxide catabolic process
Innate immunity	GO:0007249	I-kappaB kinase/NF-kappaB signaling
Innate immunity	GO:0033256	I-kappaB/NF-kappaB complex
Innate immunity	GO:0007561	imaginal disc eversion
Innate immunity	GO:0046528	imaginal disc fusion
Innate immunity	GO:0046529	imaginal disc fusion, thorax closure
Innate immunity	GO:0007480	imaginal disc-derived leg morphogenesis
Innate immunity	GO:0048803	imaginal disc-derived male genitalia morphogenesis
Innate immunity	GO:0035320	imaginal disc-derived wing hair site selection
Innate immunity	GO:0007476	imaginal disc-derived wing morphogenesis
Innate immunity	GO:0006955	immune response
Innate immunity	GO:0002433	immune response-regulating cell surface receptor signaling pathway involved in phagocytosis
Innate immunity	GO:0000188	inactivation of MAPK activity
Innate immunity	GO:0042435	indole-containing compound biosynthetic process
Innate immunity	GO:0045087	innate immune response
Innate immunity	GO:0002227	innate immune response in mucosa
Innate immunity	GO:0002758	innate immune response-activating signal transduction
Innate immunity	GO:0016021	integral component of membrane
Innate immunity	GO:0005887	integral component of plasma membrane
Innate immunity	GO:0002121	inter-male aggressive behavior
Innate immunity	GO:0060729	intestinal epithelial structure maintenance
Innate immunity	GO:0005622	intracellular
Innate immunity	GO:0030529	intracellular ribonucleoprotein complex
Innate immunity	GO:0035556	intracellular signal transduction
Innate immunity	GO:0006811	ion transport
Innate immunity	GO:0055072	iron ion homeostasis
Innate immunity	GO:0007259	JAK-STAT cascade
Innate immunity	GO:0007254	JNK cascade
Innate immunity	GO:0004705	JUN kinase activity
Innate immunity	GO:0008545	JUN kinase kinase activity
Innate immunity	GO:0008579	JUN kinase phosphatase activity
Innate immunity	GO:0007258	JUN phosphorylation
Innate immunity	GO:0030032	lamellipodium assembly
Innate immunity	GO:0035171	lamellocyte differentiation
Innate immunity	GO:0035167	larval lymph gland hemopoiesis
Innate immunity	GO:0046331	lateral inhibition
Innate immunity	GO:0016328	lateral plasma membrane
Innate immunity	GO:0016874	ligase activity
Innate immunity	GO:0001530	lipopolysaccharide binding
Innate immunity	GO:0045475	locomotor rhythm
Innate immunity	GO:0007616	long-term memory
Innate immunity	GO:0004707	MAP kinase activity
Innate immunity	GO:0004708	MAP kinase kinase activity
Innate immunity	GO:0017017	MAP kinase tyrosine/serine/threonine phosphatase activity
Innate immunity	GO:0005078	MAP-kinase scaffold activity
Innate immunity	GO:0000165	MAPK cascade
Innate immunity	GO:0007617	mating behavior
Innate immunity	GO:0060031	mediolateral intercalation
Innate immunity	GO:0006583	melanin biosynthetic process from tyrosine
Innate immunity	GO:0035006	melanization defense response
Innate immunity	GO:0035011	melanotic encapsulation of foreign target
Innate immunity	GO:0016020	membrane
Innate immunity	GO:0007498	mesoderm development
Innate immunity	GO:0007501	mesodermal cell fate specification
Innate immunity	GO:0008078	mesodermal cell migration
Innate immunity	GO:0046872	metal ion binding
Innate immunity	GO:0046844	micropyle formation
Innate immunity	GO:0007017	microtubule-based process
Innate immunity	GO:0005739	mitochondrion
Innate immunity	GO:0000281	mitotic cytokinesis
Innate immunity	GO:0002009	morphogenesis of an epithelium
Innate immunity	GO:0016335	morphogenesis of larval imaginal disc epithelium
Innate immunity	GO:0008045	motor neuron axon guidance
Innate immunity	GO:0010259	multicellular organism aging
Innate immunity	GO:0007275	multicellular organism development
Innate immunity	GO:0032504	multicellular organism reproduction
Innate immunity	GO:0032500	muramyl dipeptide binding
Innate immunity	GO:0016203	muscle attachment
Innate immunity	GO:0048747	muscle fiber development
Innate immunity	GO:0007520	myoblast fusion
Innate immunity	GO:0051450	myoblast proliferation
Innate immunity	GO:0008745	N-acetylmuramoyl-L-alanine amidase activity
Innate immunity	GO:0008348	negative regulation of antimicrobial humoral response
Innate immunity	GO:0043066	negative regulation of apoptotic process
Innate immunity	GO:0002814	negative regulation of biosynthetic process of antibacterial peptides active against Gram-negative bacteria
Innate immunity	GO:0043086	negative regulation of catalytic activity
Innate immunity	GO:0060548	negative regulation of cell death
Innate immunity	GO:0010951	negative regulation of endopeptidase activity
Innate immunity	GO:0010629	negative regulation of gene expression
Innate immunity	GO:0045824	negative regulation of innate immune response
Innate immunity	GO:0046329	negative regulation of JNK cascade
Innate immunity	GO:0043508	negative regulation of JUN kinase activity
Innate immunity	GO:0010593	negative regulation of lamellipodium assembly
Innate immunity	GO:0035009	negative regulation of melanization defense response
Innate immunity	GO:1900074	negative regulation of neuromuscular synaptic transmission
Innate immunity	GO:0060570	negative regulation of peptide hormone processing
Innate immunity	GO:0061060	negative regulation of peptidoglycan recognition protein signaling pathway
Innate immunity	GO:0010955	negative regulation of protein processing
Innate immunity	GO:0045861	negative regulation of proteolysis
Innate immunity	GO:0070303	negative regulation of stress-activated protein kinase signaling cascade
Innate immunity	GO:0045751	negative regulation of Toll signaling pathway
Innate immunity	GO:0000122	negative regulation of transcription from RNA polymerase II promoter
Innate immunity	GO:0045892	negative regulation of transcription, DNA-templated
Innate immunity	GO:0097206	nephrocyte filtration
Innate immunity	GO:0007399	nervous system development
Innate immunity	GO:0031594	neuromuscular junction
Innate immunity	GO:0070050	neuron cellular homeostasis
Innate immunity	GO:0048666	neuron development
Innate immunity	GO:0001764	neuron migration
Innate immunity	GO:0031175	neuron projection development
Innate immunity	GO:0048812	neuron projection morphogenesis
Innate immunity	GO:0005030	neurotrophin receptor activity
Innate immunity	GO:0038179	neurotrophin signaling pathway
Innate immunity	GO:0038061	NIK/NF-kappaB signaling
Innate immunity	GO:0004715	non-membrane spanning protein tyrosine kinase activity
Innate immunity	GO:0000790	nuclear chromatin
Innate immunity	GO:0005730	nucleolus
Innate immunity	GO:0005634	nucleus
Innate immunity	GO:0045476	nurse cell apoptotic process
Innate immunity	GO:0016318	ommatidial rotation
Innate immunity	GO:0048477	oogenesis
Innate immunity	GO:0007424	open tracheal system development
Innate immunity	GO:0030707	ovarian follicle cell development
Innate immunity	GO:0030713	ovarian follicle cell stalk formation
Innate immunity	GO:0055114	oxidation-reduction process
Innate immunity	GO:0016651	oxidoreductase activity, acting on NAD(P)H
Innate immunity	GO:0038001	paracrine signaling
Innate immunity	GO:0002221	pattern recognition receptor signaling pathway
Innate immunity	GO:0008233	peptidase activity
Innate immunity	GO:0042834	peptidoglycan binding
Innate immunity	GO:0009253	peptidoglycan catabolic process
Innate immunity	GO:0000270	peptidoglycan metabolic process
Innate immunity	GO:0016019	peptidoglycan receptor activity
Innate immunity	GO:0061057	peptidoglycan recognition protein signaling pathway
Innate immunity	GO:0038083	peptidyl-tyrosine autophosphorylation
Innate immunity	GO:0035335	peptidyl-tyrosine dephosphorylation
Innate immunity	GO:0007365	periodic partitioning
Innate immunity	GO:0007422	peripheral nervous system development
Innate immunity	GO:0048935	peripheral nervous system neuron development
Innate immunity	GO:0004601	peroxidase activity
Innate immunity	GO:0051920	peroxiredoxin activity
Innate immunity	GO:0006909	phagocytosis
Innate immunity	GO:0006910	phagocytosis, recognition
Innate immunity	GO:0005546	phosphatidylinositol-4,5-bisphosphate binding
Innate immunity	GO:0004721	phosphoprotein phosphatase activity
Innate immunity	GO:0072499	photoreceptor cell axon guidance
Innate immunity	GO:0005886	plasma membrane
Innate immunity	GO:0042387	plasmatocyte differentiation
Innate immunity	GO:0030247	polysaccharide binding
Innate immunity	GO:0051127	positive regulation of actin nucleation
Innate immunity	GO:0006963	positive regulation of antibacterial peptide biosynthetic process
Innate immunity	GO:0006967	positive regulation of antifungal peptide biosynthetic process
Innate immunity	GO:0002804	positive regulation of antifungal peptide production
Innate immunity	GO:0002807	positive regulation of antimicrobial peptide biosynthetic process
Innate immunity	GO:0010508	positive regulation of autophagy
Innate immunity	GO:0045773	positive regulation of axon extension
Innate immunity	GO:1902669	positive regulation of axon guidance
Innate immunity	GO:0006964	positive regulation of biosynthetic process of antibacterial peptides active against Gram(-) bacteria
Innate immunity	GO:0006965	positive regulation of biosynthetic process of antibacterial peptides active against Gram(+) bacteria
Innate immunity	GO:1903688	positive regulation of border follicle cell migration
Innate immunity	GO:0045597	positive regulation of cell differentiation
Innate immunity	GO:0008284	positive regulation of cell proliferation
Innate immunity	GO:0045793	positive regulation of cell size
Innate immunity	GO:0001954	positive regulation of cell-matrix adhesion
Innate immunity	GO:0051491	positive regulation of filopodium assembly
Innate immunity	GO:0045823	positive regulation of heart contraction
Innate immunity	GO:0050778	positive regulation of immune response
Innate immunity	GO:0046427	positive regulation of JAK-STAT cascade
Innate immunity	GO:0046330	positive regulation of JNK cascade
Innate immunity	GO:0043507	positive regulation of JUN kinase activity
Innate immunity	GO:0010592	positive regulation of lamellipodium assembly
Innate immunity	GO:0040018	positive regulation of multicellular organism growth
Innate immunity	GO:0001934	positive regulation of protein phosphorylation
Innate immunity	GO:0071902	positive regulation of protein serine/threonine kinase activity
Innate immunity	GO:1904058	positive regulation of sensory perception of pain
Innate immunity	GO:0045752	positive regulation of Toll signaling pathway
Innate immunity	GO:0045944	positive regulation of transcription from RNA polymerase II promoter
Innate immunity	GO:0045893	positive regulation of transcription, DNA-templated
Innate immunity	GO:0090303	positive regulation of wound healing
Innate immunity	GO:0006301	postreplication repair
Innate immunity	GO:0007538	primary sex determination
Innate immunity	GO:0046777	protein autophosphorylation
Innate immunity	GO:0006470	protein dephosphorylation
Innate immunity	GO:0019904	protein domain specific binding
Innate immunity	GO:0006457	protein folding
Innate immunity	GO:0046982	protein heterodimerization activity
Innate immunity	GO:0070534	protein K63-linked ubiquitination
Innate immunity	GO:0004672	protein kinase activity
Innate immunity	GO:0019901	protein kinase binding
Innate immunity	GO:0004697	protein kinase C activity
Innate immunity	GO:0006468	protein phosphorylation
Innate immunity	GO:0000209	protein polyubiquitination
Innate immunity	GO:0042026	protein refolding
Innate immunity	GO:0009306	protein secretion
Innate immunity	GO:0004674	protein serine/threonine kinase activity
Innate immunity	GO:0004713	protein tyrosine kinase activity
Innate immunity	GO:0004725	protein tyrosine phosphatase activity
Innate immunity	GO:0008138	protein tyrosine/serine/threonine phosphatase activity
Innate immunity	GO:0042787	protein ubiquitination involved in ubiquitin-dependent protein catabolic process
Innate immunity	GO:0006508	proteolysis
Innate immunity	GO:0007594	puparial adhesion
Innate immunity	GO:0007464	R3/R4 cell fate commitment
Innate immunity	GO:0007465	R7 cell fate commitment
Innate immunity	GO:0072593	reactive oxygen species metabolic process
Innate immunity	GO:0005102	receptor binding
Innate immunity	GO:0030159	receptor signaling complex scaffold activity
Innate immunity	GO:0004702	receptor signaling protein serine/threonine kinase activity
Innate immunity	GO:0051125	regulation of actin nucleation
Innate immunity	GO:0048082	regulation of adult chitin-containing cuticle pigmentation
Innate immunity	GO:0000381	regulation of alternative mRNA splicing, via spliceosome
Innate immunity	GO:0042981	regulation of apoptotic process
Innate immunity	GO:0050770	regulation of axonogenesis
Innate immunity	GO:0030510	regulation of BMP signaling pathway
Innate immunity	GO:0051726	regulation of cell cycle
Innate immunity	GO:0010941	regulation of cell death
Innate immunity	GO:0060305	regulation of cell diameter
Innate immunity	GO:0042127	regulation of cell proliferation
Innate immunity	GO:0008360	regulation of cell shape
Innate immunity	GO:0022407	regulation of cell-cell adhesion
Innate immunity	GO:1900407	regulation of cellular response to oxidative stress
Innate immunity	GO:0050688	regulation of defense response to virus
Innate immunity	GO:0048814	regulation of dendrite morphogenesis
Innate immunity	GO:0016476	regulation of embryonic cell shape
Innate immunity	GO:0051489	regulation of filopodium assembly
Innate immunity	GO:0010389	regulation of G2/M transition of mitotic cell cycle
Innate immunity	GO:0010906	regulation of glucose metabolic process
Innate immunity	GO:0045610	regulation of hemocyte differentiation
Innate immunity	GO:0035206	regulation of hemocyte proliferation
Innate immunity	GO:0044719	regulation of imaginal disc-derived wing size
Innate immunity	GO:0045088	regulation of innate immune response
Innate immunity	GO:0046425	regulation of JAK-STAT cascade
Innate immunity	GO:0046328	regulation of JNK cascade
Innate immunity	GO:0010883	regulation of lipid storage
Innate immunity	GO:1904059	regulation of locomotor rhythm
Innate immunity	GO:0007346	regulation of mitotic cell cycle
Innate immunity	GO:0051341	regulation of oxidoreductase activity
Innate immunity	GO:0060049	regulation of protein glycosylation
Innate immunity	GO:0030162	regulation of proteolysis
Innate immunity	GO:0051963	regulation of synapse assembly
Innate immunity	GO:0050807	regulation of synapse organization
Innate immunity	GO:2000331	regulation of terminal button organization
Innate immunity	GO:0008592	regulation of Toll signaling pathway
Innate immunity	GO:0006357	regulation of transcription from RNA polymerase II promoter
Innate immunity	GO:0006355	regulation of transcription, DNA-templated
Innate immunity	GO:0035159	regulation of tube length, open tracheal system
Innate immunity	GO:0019430	removal of superoxide radicals
Innate immunity	GO:0070491	repressing transcription factor binding
Innate immunity	GO:0009617	response to bacterium
Innate immunity	GO:0051591	response to cAMP
Innate immunity	GO:0034097	response to cytokine
Innate immunity	GO:0042493	response to drug
Innate immunity	GO:0009620	response to fungus
Innate immunity	GO:0009408	response to heat
Innate immunity	GO:0042542	response to hydrogen peroxide
Innate immunity	GO:0032496	response to lipopolysaccharide
Innate immunity	GO:0009612	response to mechanical stimulus
Innate immunity	GO:0006979	response to oxidative stress
Innate immunity	GO:0032494	response to peptidoglycan
Innate immunity	GO:0009314	response to radiation
Innate immunity	GO:0009651	response to salt stress
Innate immunity	GO:0042594	response to starvation
Innate immunity	GO:0006950	response to stress
Innate immunity	GO:0009611	response to wounding
Innate immunity	GO:0016028	rhabdomere
Innate immunity	GO:0042052	rhabdomere development
Innate immunity	GO:0007266	Rho protein signal transduction
Innate immunity	GO:0003723	RNA binding
Innate immunity	GO:0000978	RNA pol II core promoter proximal region sequence-specific DNA binding
Innate immunity	GO:0000977	RNA pol II regulatory region sequence-specific DNA binding
Innate immunity	GO:0000981	RNA pol II transcription factor activity, sequence-specific DNA binding
Innate immunity	GO:0006364	rRNA processing
Innate immunity	GO:0001726	ruffle
Innate immunity	GO:0007435	salivary gland morphogenesis
Innate immunity	GO:0016909	SAP kinase activity
Innate immunity	GO:0031209	SCAR complex
Innate immunity	GO:0019233	sensory perception of pain
Innate immunity	GO:0050975	sensory perception of touch
Innate immunity	GO:0005918	septate junction
Innate immunity	GO:0019991	septate junction assembly
Innate immunity	GO:0043565	sequence-specific DNA binding
Innate immunity	GO:0004252	serine-type endopeptidase activity
Innate immunity	GO:0004867	serine-type endopeptidase inhibitor activity
Innate immunity	GO:0007530	sex determination
Innate immunity	GO:0004871	signal transducer activity
Innate immunity	GO:0007165	signal transduction
Innate immunity	GO:0008329	signaling pattern recognition receptor activity
Innate immunity	GO:0007264	small GTPase mediated signal transduction
Innate immunity	GO:0048103	somatic stem cell division
Innate immunity	GO:0044214	spanning component of plasma membrane
Innate immunity	GO:0007262	STAT protein import into nucleus
Innate immunity	GO:0019827	stem cell population maintenance
Innate immunity	GO:0008010	structural constituent of chitin-based larval cuticle
Innate immunity	GO:0042302	structural constituent of cuticle
Innate immunity	GO:0005198	structural molecule activity
Innate immunity	GO:0004784	superoxide dismutase activity
Innate immunity	GO:0007396	suture of dorsal opening
Innate immunity	GO:0051124	synaptic growth at neuromuscular junction
Innate immunity	GO:0005121	Toll binding
Innate immunity	GO:0008063	Toll signaling pathway
Innate immunity	GO:0007426	tracheal outgrowth, open tracheal system
Innate immunity	GO:0003713	transcription coactivator activity
Innate immunity	GO:0003700	transcription factor activity, sequence-specific DNA binding
Innate immunity	GO:0008134	transcription factor binding
Innate immunity	GO:0005667	transcription factor complex
Innate immunity	GO:0006366	transcription from RNA polymerase II promoter
Innate immunity	GO:0006351	transcription, DNA-templated
Innate immunity	GO:0001077	transcriptional activator activity, RNA pol II core promoter proximal region sequence-specific binding
Innate immunity	GO:0007169	transmembrane receptor protein tyrosine kinase signaling pathway
Innate immunity	GO:0004888	transmembrane signaling receptor activity
Innate immunity	GO:0070328	triglyceride homeostasis
Innate immunity	GO:0005164	tumor necrosis factor receptor binding
Innate immunity	GO:0032813	tumor necrosis factor receptor superfamily binding
Innate immunity	GO:0005031	tumor necrosis factor-activated receptor activity
Innate immunity	GO:0033209	tumor necrosis factor-mediated signaling pathway
Innate immunity	GO:0007260	tyrosine phosphorylation of STAT protein
Innate immunity	GO:0035370	UBC13-UEV1A complex
Innate immunity	GO:0031624	ubiquitin conjugating enzyme binding
Innate immunity	GO:0061630	ubiquitin protein ligase activity
Innate immunity	GO:0031625	ubiquitin protein ligase binding
Innate immunity	GO:0004842	ubiquitin-protein transferase activity
Innate immunity	GO:0007419	ventral cord development
Innate immunity	GO:0046790	virion binding
Innate immunity	GO:0016055	Wnt signaling pathway
Innate immunity	GO:0042060	wound healing
Innate immunity	GO:0035313	wound healing, spreading of epidermal cells
Innate immunity	GO:0008270	zinc ion binding
Innate immunity	GO:0007352	zygotic specification of dorsal/ventral axis
Innate immunity	GO:0031638	zymogen activation
Insecticide resistance	GO:0016275	[cytochrome c]-arginine N-methyltransferase activity
Insecticide resistance	GO:0000277	[cytochrome c]-lysine N-methyltransferase activity
Insecticide resistance	GO:0030783	[cytochrome c]-methionine S-methyltransferase activity
Insecticide resistance	GO:0052932	2-chloroethanol cytochrome-c oxidoreductase activity
Insecticide resistance	GO:0052933	alcohol dehydrogenase (cytochrome c(L)) activity
Insecticide resistance	GO:0052934	alcohol dehydrogenase (cytochrome c) activity
Insecticide resistance	GO:0016273	arginine N-methyltransferase activity
Insecticide resistance	GO:0019777	Atg12 transferase activity
Insecticide resistance	GO:0090430	caffeoyl-CoA: alcohol caffeoyl transferase activity
Insecticide resistance	GO:0005509	calcium ion binding
Insecticide resistance	GO:0018683	camphor 5-monooxygenase activity
Insecticide resistance	GO:0008414	CDP-alcohol phosphotransferase activity
Insecticide resistance	GO:0007268	chemical synaptic transmission
Insecticide resistance	GO:0008389	coumarin 7-hydroxylase activity
Insecticide resistance	GO:0009512	cytochrome b6f complex
Insecticide resistance	GO:0010190	cytochrome b6f complex assembly
Insecticide resistance	GO:1903605	cytochrome biosynthetic process
Insecticide resistance	GO:0009486	cytochrome bo3 ubiquinol oxidase activity
Insecticide resistance	GO:1903607	cytochrome c biosynthetic process
Insecticide resistance	GO:1903606	cytochrome c metabolic process
Insecticide resistance	GO:0018063	cytochrome c-heme linkage
Insecticide resistance	GO:0018379	cytochrome c-heme linkage via heme-bis-L-cysteine
Insecticide resistance	GO:0018378	cytochrome c-heme linkage via heme-L-cysteine
Insecticide resistance	GO:0070069	cytochrome complex
Insecticide resistance	GO:0017004	cytochrome complex assembly
Insecticide resistance	GO:1903604	cytochrome metabolic process
Insecticide resistance	GO:0008827	cytochrome o ubiquinol oxidase activity
Insecticide resistance	GO:0009319	cytochrome o ubiquinol oxidase complex
Insecticide resistance	GO:0045328	cytochrome P450 4A1-heme linkage
Insecticide resistance	GO:0102033	cytochrome P450 fatty acid omega-hydroxylase activity
Insecticide resistance	GO:0004128	cytochrome-b5 reductase activity, acting on NAD(P)H
Insecticide resistance	GO:0090524	cytochrome-b5 reductase activity, acting on NADH
Insecticide resistance	GO:0090523	cytochrome-b5 reductase activity, acting on NADPH
Insecticide resistance	GO:0004129	cytochrome-c oxidase activity
Insecticide resistance	GO:0004130	cytochrome-c peroxidase activity
Insecticide resistance	GO:0047806	cytochrome-c3 hydrogenase activity
Insecticide resistance	GO:0047051	D-lactate dehydrogenase (cytochrome c-553) activity
Insecticide resistance	GO:0004458	D-lactate dehydrogenase (cytochrome) activity
Insecticide resistance	GO:0017125	deoxycytidyl transferase activity
Insecticide resistance	GO:0045155	electron transporter, transferring electrons from CoQH2-cytochrome c reductase complex and cytochrome c oxidase complex activity
Insecticide resistance	GO:0046028	electron transporter, transferring electrons from cytochrome b6/f complex of photosystem II activity
Insecticide resistance	GO:0045158	electron transporter, transferring electrons within cytochrome b6/f complex of photosystem II activity
Insecticide resistance	GO:0045154	electron transporter, transferring electrons within cytochrome c oxidase complex activity
Insecticide resistance	GO:0019373	epoxygenase P450 pathway
Insecticide resistance	GO:0052931	ethanol cytochrome-c oxidoreductase activity
Insecticide resistance	GO:0052935	ethanol:cytochrome c oxidoreductase activity
Insecticide resistance	GO:0019775	FAT10 transferase activity
Insecticide resistance	GO:0010181	FMN binding
Insecticide resistance	GO:0047111	formate dehydrogenase (cytochrome-c-553) activity
Insecticide resistance	GO:0047898	formate dehydrogenase (cytochrome) activity
Insecticide resistance	GO:0033608	formyl-CoA transferase activity
Insecticide resistance	GO:0015020	glucuronosyltransferase activity
Insecticide resistance	GO:0004364	glutathione transferase activity
Insecticide resistance	GO:0047959	glycine dehydrogenase (cytochrome) activity
Insecticide resistance	GO:0020037	heme binding
Insecticide resistance	GO:0016021	integral component of membrane
Insecticide resistance	GO:0005887	integral component of plasma membrane
Insecticide resistance	GO:0005216	ion channel activity
Insecticide resistance	GO:0034220	ion transmembrane transport
Insecticide resistance	GO:0006811	ion transport
Insecticide resistance	GO:0005506	iron ion binding
Insecticide resistance	GO:0036455	iron-sulfur transferase activity
Insecticide resistance	GO:0043842	Kdo transferase activity
Insecticide resistance	GO:0004460	L-lactate dehydrogenase (cytochrome) activity
Insecticide resistance	GO:0004125	L-seryl-tRNASec selenium transferase activity
Insecticide resistance	GO:0016278	lysine N-methyltransferase activity
Insecticide resistance	GO:0050087	mannitol dehydrogenase (cytochrome) activity
Insecticide resistance	GO:0086010	membrane depolarization during action potential
Insecticide resistance	GO:0030732	methionine S-methyltransferase activity
Insecticide resistance	GO:0006123	mitochondrial electron transport, cytochrome c to oxygen
Insecticide resistance	GO:0004497	monooxygenase activity
Insecticide resistance	GO:0008399	naphthalene hydroxylase activity
Insecticide resistance	GO:0019788	NEDD8 transferase activity
Insecticide resistance	GO:1904224	negative regulation of glucuronosyltransferase activity
Insecticide resistance	GO:1903183	negative regulation of SUMO transferase activity
Insecticide resistance	GO:0051348	negative regulation of transferase activity
Insecticide resistance	GO:0051444	negative regulation of ubiquitin-protein transferase activity
Insecticide resistance	GO:0019228	neuronal action potential
Insecticide resistance	GO:0050140	nitrate reductase (cytochrome) activity
Insecticide resistance	GO:0016966	nitric oxide reductase activity
Insecticide resistance	GO:0042279	nitrite reductase (cytochrome, ammonia-forming) activity
Insecticide resistance	GO:0004576	oligosaccharyl transferase activity
Insecticide resistance	GO:0097267	omega-hydroxylase P450 pathway
Insecticide resistance	GO:0016491	oxidoreductase activity
Insecticide resistance	GO:0016705	oxidoreductase activity, acting on paired donors, with incorporation or reduction of molecular oxygen
Insecticide resistance	GO:0019825	oxygen binding
Insecticide resistance	GO:0005886	plasma membrane
Insecticide resistance	GO:0047059	polyvinyl alcohol dehydrogenase (cytochrome) activity
Insecticide resistance	GO:1904960	positive regulation of cytochrome-c oxidase activity
Insecticide resistance	GO:1903755	positive regulation of SUMO transferase activity
Insecticide resistance	GO:0051347	positive regulation of transferase activity
Insecticide resistance	GO:0051443	positive regulation of ubiquitin-protein transferase activity
Insecticide resistance	GO:0008116	prostaglandin-I synthase activity
Insecticide resistance	GO:0072496	Pup transferase activity
Insecticide resistance	GO:1904959	regulation of cytochrome-c oxidase activity
Insecticide resistance	GO:1904939	regulation of DNA nucleotidylexotransferase activity
Insecticide resistance	GO:1904223	regulation of glucuronosyltransferase activity
Insecticide resistance	GO:0034765	regulation of ion transmembrane transport
Insecticide resistance	GO:1904245	regulation of polynucleotide adenylyltransferase activity
Insecticide resistance	GO:0090199	regulation of release of cytochrome c from mitochondria
Insecticide resistance	GO:1903182	regulation of SUMO transferase activity
Insecticide resistance	GO:0051338	regulation of transferase activity
Insecticide resistance	GO:0051438	regulation of ubiquitin-protein transferase activity
Insecticide resistance	GO:0001836	release of cytochrome c from mitochondria
Insecticide resistance	GO:0046680	response to DDT
Insecticide resistance	GO:0042493	response to drug
Insecticide resistance	GO:0001666	response to hypoxia
Insecticide resistance	GO:0017085	response to insecticide
Insecticide resistance	GO:0014070	response to organic cyclic compound
Insecticide resistance	GO:0046684	response to pyrethroid
Insecticide resistance	GO:0051075	S-adenosylmethionine:tRNA ribosyltransferase-isomerase activity
Insecticide resistance	GO:0005272	sodium channel activity
Insecticide resistance	GO:0035725	sodium ion transmembrane transport
Insecticide resistance	GO:0015081	sodium ion transmembrane transporter activity
Insecticide resistance	GO:0006814	sodium ion transport
Insecticide resistance	GO:0008395	steroid hydroxylase activity
Insecticide resistance	GO:0008398	sterol 14-demethylase activity
Insecticide resistance	GO:0019789	SUMO transferase activity
Insecticide resistance	GO:0004796	thromboxane-A synthase activity
Insecticide resistance	GO:0016746	transferase activity, transferring acyl groups
Insecticide resistance	GO:0016765	transferase activity, transferring alkyl or aryl (other than methyl) groups
Insecticide resistance	GO:0050497	transferase activity, transferring alkylthio groups
Insecticide resistance	GO:1990234	transferase complex
Insecticide resistance	GO:0055085	transmembrane transport
Insecticide resistance	GO:0050626	trimethylamine-N-oxide reductase (cytochrome c) activity
Insecticide resistance	GO:1904852	trimethylamine-N-oxide reductase (cytochrome c) complex
Insecticide resistance	GO:0019787	ubiquitin-like protein transferase activity
Insecticide resistance	GO:0097027	ubiquitin-protein transferase activator activity
Insecticide resistance	GO:0004842	ubiquitin-protein transferase activity
Insecticide resistance	GO:0055105	ubiquitin-protein transferase inhibitor activity
Insecticide resistance	GO:0055106	ubiquitin-protein transferase regulator activity
Insecticide resistance	GO:0008194	UDP-glycosyltransferase activity
Insecticide resistance	GO:0071568	UFM1 transferase activity
Insecticide resistance	GO:0042294	URM1 transferase activity
Insecticide resistance	GO:0005244	voltage-gated ion channel activity
Insecticide resistance	GO:0005248	voltage-gated sodium channel activity
Insecticide resistance	GO:0001518	voltage-gated sodium channel complex
Metabolic process	GO:0019438	aromatic compound biosynthetic process
Metabolic process	GO:0009058	biosynthetic process
Metabolic process	GO:0009056	catabolic process
Metabolic process	GO:0003824	catalytic activity
Metabolic process	GO:0006725	cellular aromatic compound metabolic process
Metabolic process	GO:0044249	cellular biosynthetic process
Metabolic process	GO:0034645	cellular macromolecule biosynthetic process
Metabolic process	GO:0044237	cellular metabolic process
Metabolic process	GO:0044271	cellular nitrogen compound biosynthetic process
Metabolic process	GO:0034641	cellular nitrogen compound metabolic process
Metabolic process	GO:0030234	enzyme regulator activity
Metabolic process	GO:0010467	gene expression
Metabolic process	GO:0018130	heterocycle biosynthetic process
Metabolic process	GO:0046483	heterocycle metabolic process
Metabolic process	GO:0042445	hormone metabolic process
Metabolic process	GO:1902421	hydrogen metabolic process
Metabolic process	GO:0009059	macromolecule biosynthetic process
Metabolic process	GO:0032259	methylation
Metabolic process	GO:0009892	negative regulation of metabolic process
Metabolic process	GO:0097659	nucleic acid-templated transcription
Metabolic process	GO:0034654	nucleobase-containing compound biosynthetic process
Metabolic process	GO:0006139	nucleobase-containing compound metabolic process
Metabolic process	GO:1901362	organic cyclic compound biosynthetic process
Metabolic process	GO:1901576	organic substance biosynthetic process
Metabolic process	GO:0071704	organic substance metabolic process
Metabolic process	GO:0009893	positive regulation of metabolic process
Metabolic process	GO:0044238	primary metabolic process
Metabolic process	GO:0019222	regulation of metabolic process
Metabolic process	GO:0032774	RNA biosynthetic process
Metabolic process	GO:0044710	single-organism metabolic process
Metabolic process	GO:1901902	tyrocidine metabolic process
Other	GO:0051716	cellular response to stimulus
Other	GO:0061640	cytoskeleton-dependent cytokinesis
Other	GO:0051234	establishment of localization
Other	GO:0004872	receptor activity
Other	GO:0044700	single organism signaling
Other	GO:0044707	single-multicellular organism process
Other	GO:0044767	single-organism developmental process
Other	GO:0005215	transporter activity
Peptide hormones	GO:1990314	cellular response to insulin-like growth factor stimulus
Peptide hormones	GO:0071375	cellular response to peptide hormone stimulus
Peptide hormones	GO:0008613	diuretic hormone activity
Peptide hormones	GO:0008031	eclosion hormone activity
Peptide hormones	GO:0008083	growth factor activity
Peptide hormones	GO:0070186	growth hormone activity
Peptide hormones	GO:0005179	hormone activity
Peptide hormones	GO:0046879	hormone secretion
Peptide hormones	GO:0042568	insulin-like growth factor binary complex
Peptide hormones	GO:0005520	insulin-like growth factor binding
Peptide hormones	GO:0016942	insulin-like growth factor binding protein complex
Peptide hormones	GO:0031994	insulin-like growth factor I binding
Peptide hormones	GO:0031995	insulin-like growth factor II binding
Peptide hormones	GO:0005159	insulin-like growth factor receptor binding
Peptide hormones	GO:0048009	insulin-like growth factor receptor signaling pathway
Peptide hormones	GO:0042567	insulin-like growth factor ternary complex
Peptide hormones	GO:0005010	insulin-like growth factor-activated receptor activity
Peptide hormones	GO:0043569	negative regulation of insulin-like growth factor receptor signaling pathway
Peptide hormones	GO:0060570	negative regulation of peptide hormone processing
Peptide hormones	GO:0090278	negative regulation of peptide hormone secretion
Peptide hormones	GO:0005184	neuropeptide hormone activity
Peptide hormones	GO:0017046	peptide hormone binding
Peptide hormones	GO:0016486	peptide hormone processing
Peptide hormones	GO:0051428	peptide hormone receptor binding
Peptide hormones	GO:0030072	peptide hormone secretion
Peptide hormones	GO:0002790	peptide secretion
Peptide hormones	GO:0043568	positive regulation of insulin-like growth factor receptor signaling pathway
Peptide hormones	GO:0060569	positive regulation of peptide hormone processing
Peptide hormones	GO:0090277	positive regulation of peptide hormone secretion
Peptide hormones	GO:0043567	regulation of insulin-like growth factor receptor signaling pathway
Peptide hormones	GO:0060568	regulation of peptide hormone processing
Peptide hormones	GO:0090276	regulation of peptide hormone secretion
Peptide hormones	GO:0060416	response to growth hormone
Peptide hormones	GO:1990418	response to insulin-like growth factor stimulus
Peptide hormones	GO:0043434	response to peptide hormone
Related to nucleic acid metabolism	GO:0044208	'de novo' AMP biosynthetic process
Related to nucleic acid metabolism	GO:0044210	'de novo' CTP biosynthetic process
Related to nucleic acid metabolism	GO:0006207	'de novo' pyrimidine nucleobase biosynthetic process
Related to nucleic acid metabolism	GO:0044205	'de novo' UMP biosynthetic process
Related to nucleic acid metabolism	GO:0002055	adenine binding
Related to nucleic acid metabolism	GO:0046083	adenine metabolic process
Related to nucleic acid metabolism	GO:0003999	adenine phosphoribosyltransferase activity
Related to nucleic acid metabolism	GO:0006168	adenine salvage
Related to nucleic acid metabolism	GO:0046086	adenosine biosynthetic process
Related to nucleic acid metabolism	GO:0006154	adenosine catabolic process
Related to nucleic acid metabolism	GO:0004000	adenosine deaminase activity
Related to nucleic acid metabolism	GO:0004001	adenosine kinase activity
Related to nucleic acid metabolism	GO:0046085	adenosine metabolic process
Related to nucleic acid metabolism	GO:0001973	adenosine receptor signaling pathway
Related to nucleic acid metabolism	GO:0006169	adenosine salvage
Related to nucleic acid metabolism	GO:0043262	adenosine-diphosphatase activity
Related to nucleic acid metabolism	GO:0008179	adenylate cyclase binding
Related to nucleic acid metabolism	GO:0046031	ADP metabolic process
Related to nucleic acid metabolism	GO:0019144	ADP-sugar diphosphatase activity
Related to nucleic acid metabolism	GO:0046033	AMP metabolic process
Related to nucleic acid metabolism	GO:0006756	AMP phosphorylation
Related to nucleic acid metabolism	GO:0044209	AMP salvage
Related to nucleic acid metabolism	GO:0006526	arginine biosynthetic process
Related to nucleic acid metabolism	GO:0006525	arginine metabolic process
Related to nucleic acid metabolism	GO:0019439	aromatic compound catabolic process
Related to nucleic acid metabolism	GO:0005524	ATP binding
Related to nucleic acid metabolism	GO:0006754	ATP biosynthetic process
Related to nucleic acid metabolism	GO:0046034	ATP metabolic process
Related to nucleic acid metabolism	GO:0016887	ATPase activity
Related to nucleic acid metabolism	GO:0034704	calcium channel complex
Related to nucleic acid metabolism	GO:0005509	calcium ion binding
Related to nucleic acid metabolism	GO:0048101	calcium- and calmodulin-regulated 3',5'-cyclic-GMP phosphodiesterase activity
Related to nucleic acid metabolism	GO:0030246	carbohydrate binding
Related to nucleic acid metabolism	GO:0005975	carbohydrate metabolic process
Related to nucleic acid metabolism	GO:0039637	catabolism by virus of host DNA
Related to nucleic acid metabolism	GO:0007166	cell surface receptor signaling pathway
Related to nucleic acid metabolism	GO:0008652	cellular amino acid biosynthetic process
Related to nucleic acid metabolism	GO:0006520	cellular amino acid metabolic process
Related to nucleic acid metabolism	GO:0044248	cellular catabolic process
Related to nucleic acid metabolism	GO:0044255	cellular lipid metabolic process
Related to nucleic acid metabolism	GO:0044265	cellular macromolecule catabolic process
Related to nucleic acid metabolism	GO:0044260	cellular macromolecule metabolic process
Related to nucleic acid metabolism	GO:0044270	cellular nitrogen compound catabolic process
Related to nucleic acid metabolism	GO:0034641	cellular nitrogen compound metabolic process
Related to nucleic acid metabolism	GO:0044267	cellular protein metabolic process
Related to nucleic acid metabolism	GO:0007268	chemical synaptic transmission
Related to nucleic acid metabolism	GO:0051188	cofactor biosynthetic process
Related to nucleic acid metabolism	GO:0006241	CTP biosynthetic process
Related to nucleic acid metabolism	GO:0044211	CTP salvage
Related to nucleic acid metabolism	GO:0046087	cytidine metabolic process
Related to nucleic acid metabolism	GO:0005737	cytoplasm
Related to nucleic acid metabolism	GO:0019239	deaminase activity
Related to nucleic acid metabolism	GO:0016311	dephosphorylation
Related to nucleic acid metabolism	GO:0032502	developmental process
Related to nucleic acid metabolism	GO:0003677	DNA binding
Related to nucleic acid metabolism	GO:0006308	DNA catabolic process
Related to nucleic acid metabolism	GO:0000737	DNA catabolic process, endonucleolytic
Related to nucleic acid metabolism	GO:0000738	DNA catabolic process, exonucleolytic
Related to nucleic acid metabolism	GO:0006259	DNA metabolic process
Related to nucleic acid metabolism	GO:0006306	DNA methylation
Related to nucleic acid metabolism	GO:0006281	DNA repair
Related to nucleic acid metabolism	GO:0006260	DNA replication
Related to nucleic acid metabolism	GO:0003899	DNA-directed RNA polymerase activity
Related to nucleic acid metabolism	GO:0006354	DNA-templated transcription, elongation
Related to nucleic acid metabolism	GO:0009055	electron carrier activity
Related to nucleic acid metabolism	GO:0012505	endomembrane system
Related to nucleic acid metabolism	GO:0019899	enzyme binding
Related to nucleic acid metabolism	GO:0004857	enzyme inhibitor activity
Related to nucleic acid metabolism	GO:0005576	extracellular region
Related to nucleic acid metabolism	GO:0005615	extracellular space
Related to nucleic acid metabolism	GO:0007186	G-protein coupled receptor signaling pathway
Related to nucleic acid metabolism	GO:0006091	generation of precursor metabolites and energy
Related to nucleic acid metabolism	GO:0006096	glycolytic process
Related to nucleic acid metabolism	GO:0030203	glycosaminoglycan metabolic process
Related to nucleic acid metabolism	GO:0046038	GMP catabolic process
Related to nucleic acid metabolism	GO:0003920	GMP reductase activity
Related to nucleic acid metabolism	GO:0032263	GMP salvage
Related to nucleic acid metabolism	GO:0003922	GMP synthase (glutamine-hydrolyzing) activity
Related to nucleic acid metabolism	GO:0003921	GMP synthase activity
Related to nucleic acid metabolism	GO:0008083	growth factor activity
Related to nucleic acid metabolism	GO:0005525	GTP binding
Related to nucleic acid metabolism	GO:0006183	GTP biosynthetic process
Related to nucleic acid metabolism	GO:0046039	GTP metabolic process
Related to nucleic acid metabolism	GO:0003924	GTPase activity
Related to nucleic acid metabolism	GO:0046098	guanine metabolic process
Related to nucleic acid metabolism	GO:0006178	guanine salvage
Related to nucleic acid metabolism	GO:0046115	guanosine catabolic process
Related to nucleic acid metabolism	GO:1901069	guanosine-containing compound catabolic process
Related to nucleic acid metabolism	GO:0032045	guanyl-nucleotide exchange factor complex
Related to nucleic acid metabolism	GO:0008074	guanylate cyclase complex, soluble
Related to nucleic acid metabolism	GO:0020037	heme binding
Related to nucleic acid metabolism	GO:0046700	heterocycle catabolic process
Related to nucleic acid metabolism	GO:0016787	hydrolase activity
Related to nucleic acid metabolism	GO:0004553	hydrolase activity, hydrolyzing O-glycosyl compounds
Related to nucleic acid metabolism	GO:0046100	hypoxanthine metabolic process
Related to nucleic acid metabolism	GO:0043103	hypoxanthine salvage
Related to nucleic acid metabolism	GO:0046040	IMP metabolic process
Related to nucleic acid metabolism	GO:0032264	IMP salvage
Related to nucleic acid metabolism	GO:0046103	inosine biosynthetic process
Related to nucleic acid metabolism	GO:0006148	inosine catabolic process
Related to nucleic acid metabolism	GO:0090450	inosine-diphosphatase activity
Related to nucleic acid metabolism	GO:0035556	intracellular signal transduction
Related to nucleic acid metabolism	GO:0043167	ion binding
Related to nucleic acid metabolism	GO:0005506	iron ion binding
Related to nucleic acid metabolism	GO:0016301	kinase activity
Related to nucleic acid metabolism	GO:0006629	lipid metabolic process
Related to nucleic acid metabolism	GO:0009057	macromolecule catabolic process
Related to nucleic acid metabolism	GO:0043170	macromolecule metabolic process
Related to nucleic acid metabolism	GO:0046872	metal ion binding
Related to nucleic acid metabolism	GO:0008237	metallopeptidase activity
Related to nucleic acid metabolism	GO:0008017	microtubule binding
Related to nucleic acid metabolism	GO:0032043	mitochondrial DNA catabolic process
Related to nucleic acid metabolism	GO:0006123	mitochondrial electron transport, cytochrome c to oxygen
Related to nucleic acid metabolism	GO:0006397	mRNA processing
Related to nucleic acid metabolism	GO:0000398	mRNA splicing, via spliceosome
Related to nucleic acid metabolism	GO:0007275	multicellular organism development
Related to nucleic acid metabolism	GO:0034356	NAD biosynthesis via nicotinamide riboside salvage pathway
Related to nucleic acid metabolism	GO:0050661	NADP binding
Related to nucleic acid metabolism	GO:0043086	negative regulation of catalytic activity
Related to nucleic acid metabolism	GO:1903625	negative regulation of DNA catabolic process
Related to nucleic acid metabolism	GO:0045839	negative regulation of mitotic nuclear division
Related to nucleic acid metabolism	GO:0045980	negative regulation of nucleotide metabolic process
Related to nucleic acid metabolism	GO:0032435	negative regulation of proteasomal ubiquitin-dependent protein catabolic process
Related to nucleic acid metabolism	GO:0045984	negative regulation of pyrimidine nucleobase metabolic process
Related to nucleic acid metabolism	GO:0000122	negative regulation of transcription from RNA polymerase II promoter
Related to nucleic acid metabolism	GO:0045892	negative regulation of transcription, DNA-templated
Related to nucleic acid metabolism	GO:0006738	nicotinamide riboside catabolic process
Related to nucleic acid metabolism	GO:0006807	nitrogen compound metabolic process
Related to nucleic acid metabolism	GO:0000790	nuclear chromatin
Related to nucleic acid metabolism	GO:0003676	nucleic acid binding
Related to nucleic acid metabolism	GO:0090304	nucleic acid metabolic process
Related to nucleic acid metabolism	GO:0090305	nucleic acid phosphodiester bond hydrolysis
Related to nucleic acid metabolism	GO:0097659	nucleic acid-templated transcription
Related to nucleic acid metabolism	GO:0046113	nucleobase catabolic process
Related to nucleic acid metabolism	GO:0034654	nucleobase-containing compound biosynthetic process
Related to nucleic acid metabolism	GO:0034655	nucleobase-containing compound catabolic process
Related to nucleic acid metabolism	GO:0006139	nucleobase-containing compound metabolic process
Related to nucleic acid metabolism	GO:0034656	nucleobase-containing small molecule catabolic process
Related to nucleic acid metabolism	GO:0015949	nucleobase-containing small molecule interconversion
Related to nucleic acid metabolism	GO:0055086	nucleobase-containing small molecule metabolic process
Related to nucleic acid metabolism	GO:0005654	nucleoplasm
Related to nucleic acid metabolism	GO:0001882	nucleoside binding
Related to nucleic acid metabolism	GO:0004550	nucleoside diphosphate kinase activity
Related to nucleic acid metabolism	GO:0006165	nucleoside diphosphate phosphorylation
Related to nucleic acid metabolism	GO:0019206	nucleoside kinase activity
Related to nucleic acid metabolism	GO:0009116	nucleoside metabolic process
Related to nucleic acid metabolism	GO:0009124	nucleoside monophosphate biosynthetic process
Related to nucleic acid metabolism	GO:0046940	nucleoside monophosphate phosphorylation
Related to nucleic acid metabolism	GO:0050145	nucleoside phosphate kinase activity
Related to nucleic acid metabolism	GO:0050146	nucleoside phosphotransferase activity
Related to nucleic acid metabolism	GO:0046899	nucleoside triphosphate adenylate kinase activity
Related to nucleic acid metabolism	GO:0009142	nucleoside triphosphate biosynthetic process
Related to nucleic acid metabolism	GO:0017110	nucleoside-diphosphatase activity
Related to nucleic acid metabolism	GO:0017111	nucleoside-triphosphatase activity
Related to nucleic acid metabolism	GO:0047429	nucleoside-triphosphate diphosphatase activity
Related to nucleic acid metabolism	GO:0000166	nucleotide binding
Related to nucleic acid metabolism	GO:0009165	nucleotide biosynthetic process
Related to nucleic acid metabolism	GO:0009166	nucleotide catabolic process
Related to nucleic acid metabolism	GO:0004551	nucleotide diphosphatase activity
Related to nucleic acid metabolism	GO:0009117	nucleotide metabolic process
Related to nucleic acid metabolism	GO:0046939	nucleotide phosphorylation
Related to nucleic acid metabolism	GO:0043173	nucleotide salvage
Related to nucleic acid metabolism	GO:0016779	nucleotidyltransferase activity
Related to nucleic acid metabolism	GO:0005634	nucleus
Related to nucleic acid metabolism	GO:1901361	organic cyclic compound catabolic process
Related to nucleic acid metabolism	GO:0006119	oxidative phosphorylation
Related to nucleic acid metabolism	GO:0016491	oxidoreductase activity
Related to nucleic acid metabolism	GO:0016791	phosphatase activity
Related to nucleic acid metabolism	GO:0006796	phosphate-containing compound metabolic process
Related to nucleic acid metabolism	GO:0016310	phosphorylation
Related to nucleic acid metabolism	GO:0043085	positive regulation of catalytic activity
Related to nucleic acid metabolism	GO:0031325	positive regulation of cellular metabolic process
Related to nucleic acid metabolism	GO:1903626	positive regulation of DNA catabolic process
Related to nucleic acid metabolism	GO:0045944	positive regulation of transcription from RNA polymerase II promoter
Related to nucleic acid metabolism	GO:0045893	positive regulation of transcription, DNA-templated
Related to nucleic acid metabolism	GO:0006301	postreplication repair
Related to nucleic acid metabolism	GO:0043234	protein complex
Related to nucleic acid metabolism	GO:0046983	protein dimerization activity
Related to nucleic acid metabolism	GO:0046982	protein heterodimerization activity
Related to nucleic acid metabolism	GO:0004673	protein histidine kinase activity
Related to nucleic acid metabolism	GO:0004672	protein kinase activity
Related to nucleic acid metabolism	GO:0006487	protein N-linked glycosylation
Related to nucleic acid metabolism	GO:0006468	protein phosphorylation
Related to nucleic acid metabolism	GO:0004674	protein serine/threonine kinase activity
Related to nucleic acid metabolism	GO:0006508	proteolysis
Related to nucleic acid metabolism	GO:0050225	pseudouridine kinase activity
Related to nucleic acid metabolism	GO:0002060	purine nucleobase binding
Related to nucleic acid metabolism	GO:0009113	purine nucleobase biosynthetic process
Related to nucleic acid metabolism	GO:0006145	purine nucleobase catabolic process
Related to nucleic acid metabolism	GO:0006144	purine nucleobase metabolic process
Related to nucleic acid metabolism	GO:0001883	purine nucleoside binding
Related to nucleic acid metabolism	GO:0006152	purine nucleoside catabolic process
Related to nucleic acid metabolism	GO:0042278	purine nucleoside metabolic process
Related to nucleic acid metabolism	GO:0017076	purine nucleotide binding
Related to nucleic acid metabolism	GO:0006164	purine nucleotide biosynthetic process
Related to nucleic acid metabolism	GO:0006195	purine nucleotide catabolic process
Related to nucleic acid metabolism	GO:0006163	purine nucleotide metabolic process
Related to nucleic acid metabolism	GO:0032261	purine nucleotide salvage
Related to nucleic acid metabolism	GO:0009168	purine ribonucleoside monophosphate biosynthetic process
Related to nucleic acid metabolism	GO:0009167	purine ribonucleoside monophosphate metabolic process
Related to nucleic acid metabolism	GO:0006166	purine ribonucleoside salvage
Related to nucleic acid metabolism	GO:0009152	purine ribonucleotide biosynthetic process
Related to nucleic acid metabolism	GO:0043101	purine-containing compound salvage
Related to nucleic acid metabolism	GO:0032548	pyrimidine deoxyribonucleoside binding
Related to nucleic acid metabolism	GO:0006208	pyrimidine nucleobase catabolic process
Related to nucleic acid metabolism	GO:0006206	pyrimidine nucleobase metabolic process
Related to nucleic acid metabolism	GO:0043100	pyrimidine nucleobase salvage
Related to nucleic acid metabolism	GO:0046134	pyrimidine nucleoside biosynthetic process
Related to nucleic acid metabolism	GO:0006213	pyrimidine nucleoside metabolic process
Related to nucleic acid metabolism	GO:0043097	pyrimidine nucleoside salvage
Related to nucleic acid metabolism	GO:0019103	pyrimidine nucleotide binding
Related to nucleic acid metabolism	GO:0006221	pyrimidine nucleotide biosynthetic process
Related to nucleic acid metabolism	GO:0006220	pyrimidine nucleotide metabolic process
Related to nucleic acid metabolism	GO:0046132	pyrimidine ribonucleoside biosynthetic process
Related to nucleic acid metabolism	GO:0009220	pyrimidine ribonucleotide biosynthetic process
Related to nucleic acid metabolism	GO:0016462	pyrophosphatase activity
Related to nucleic acid metabolism	GO:0004872	receptor activity
Related to nucleic acid metabolism	GO:0005102	receptor binding
Related to nucleic acid metabolism	GO:0043235	receptor complex
Related to nucleic acid metabolism	GO:0034402	recruitment of 3'-end processing factors to RNA polymerase II holoenzyme complex
Related to nucleic acid metabolism	GO:0000381	regulation of alternative mRNA splicing, via spliceosome
Related to nucleic acid metabolism	GO:0030510	regulation of BMP signaling pathway
Related to nucleic acid metabolism	GO:0043949	regulation of cAMP-mediated signaling
Related to nucleic acid metabolism	GO:0031323	regulation of cellular metabolic process
Related to nucleic acid metabolism	GO:1903624	regulation of DNA catabolic process
Related to nucleic acid metabolism	GO:0008277	regulation of G-protein coupled receptor protein signaling pathway
Related to nucleic acid metabolism	GO:1903506	regulation of nucleic acid-templated transcription
Related to nucleic acid metabolism	GO:0019219	regulation of nucleobase-containing compound metabolic process
Related to nucleic acid metabolism	GO:0022400	regulation of rhodopsin mediated signaling pathway
Related to nucleic acid metabolism	GO:2001141	regulation of RNA biosynthetic process
Related to nucleic acid metabolism	GO:0051252	regulation of RNA metabolic process
Related to nucleic acid metabolism	GO:0006356	regulation of transcription from RNA polymerase I promoter
Related to nucleic acid metabolism	GO:0006357	regulation of transcription from RNA polymerase II promoter
Related to nucleic acid metabolism	GO:0006355	regulation of transcription, DNA-templated
Related to nucleic acid metabolism	GO:0051592	response to calcium ion
Related to nucleic acid metabolism	GO:0051591	response to cAMP
Related to nucleic acid metabolism	GO:0032549	ribonucleoside binding
Related to nucleic acid metabolism	GO:0009156	ribonucleoside monophosphate biosynthetic process
Related to nucleic acid metabolism	GO:0005971	ribonucleoside-diphosphate reductase complex
Related to nucleic acid metabolism	GO:0009259	ribonucleotide metabolic process
Related to nucleic acid metabolism	GO:0019693	ribose phosphate metabolic process
Related to nucleic acid metabolism	GO:0050263	ribosylpyrimidine nucleosidase activity
Related to nucleic acid metabolism	GO:0003723	RNA binding
Related to nucleic acid metabolism	GO:0032774	RNA biosynthetic process
Related to nucleic acid metabolism	GO:0016070	RNA metabolic process
Related to nucleic acid metabolism	GO:0006396	RNA processing
Related to nucleic acid metabolism	GO:0008380	RNA splicing
Related to nucleic acid metabolism	GO:0006364	rRNA processing
Related to nucleic acid metabolism	GO:0004871	signal transducer activity
Related to nucleic acid metabolism	GO:0007165	signal transduction
Related to nucleic acid metabolism	GO:0044281	small molecule metabolic process
Related to nucleic acid metabolism	GO:0006665	sphingolipid metabolic process
Related to nucleic acid metabolism	GO:0046104	thymidine metabolic process
Related to nucleic acid metabolism	GO:0002059	thymine binding
Related to nucleic acid metabolism	GO:0003700	transcription factor activity, sequence-specific DNA binding
Related to nucleic acid metabolism	GO:0006366	transcription from RNA polymerase II promoter
Related to nucleic acid metabolism	GO:0006367	transcription initiation from RNA polymerase II promoter
Related to nucleic acid metabolism	GO:0006283	transcription-coupled nucleotide-excision repair
Related to nucleic acid metabolism	GO:0006351	transcription, DNA-templated
Related to nucleic acid metabolism	GO:0016740	transferase activity
Related to nucleic acid metabolism	GO:0016757	transferase activity, transferring glycosyl groups
Related to nucleic acid metabolism	GO:0016763	transferase activity, transferring pentosyl groups
Related to nucleic acid metabolism	GO:0006412	translation
Related to nucleic acid metabolism	GO:0004888	transmembrane signaling receptor activity
Related to nucleic acid metabolism	GO:0006568	tryptophan metabolic process
Related to nucleic acid metabolism	GO:0048039	ubiquinone binding
Related to nucleic acid metabolism	GO:0006225	UDP biosynthetic process
Related to nucleic acid metabolism	GO:0046048	UDP metabolic process
Related to nucleic acid metabolism	GO:0035528	UDP-N-acetylglucosamine biosynthesis involved in chitin biosynthesis
Related to nucleic acid metabolism	GO:0006222	UMP biosynthetic process
Related to nucleic acid metabolism	GO:0044206	UMP salvage
Related to nucleic acid metabolism	GO:0002058	uracil binding
Related to nucleic acid metabolism	GO:0046107	uracil biosynthetic process
Related to nucleic acid metabolism	GO:0006223	uracil salvage
Related to nucleic acid metabolism	GO:0034418	urate biosynthetic process
Related to nucleic acid metabolism	GO:0050385	ureidoglycolate lyase activity
Related to nucleic acid metabolism	GO:0046108	uridine metabolic process
Related to nucleic acid metabolism	GO:0002134	UTP binding
Related to nucleic acid metabolism	GO:0006228	UTP biosynthetic process
Related to nucleic acid metabolism	GO:0046051	UTP metabolic process
Related to nucleic acid metabolism	GO:0004854	xanthine dehydrogenase activity
Related to nucleic acid metabolism	GO:0046110	xanthine metabolic process
Related to nucleic acid metabolism	GO:0004855	xanthine oxidase activity
Related to nucleic acid metabolism	GO:0008270	zinc ion binding
Salivary	GO:0060704	acinar cell differentiation involved in salivary gland development
Salivary	GO:0007434	adult salivary gland boundary specification
Salivary	GO:0007437	adult salivary gland morphogenesis
Salivary	GO:0060663	apoptotic process involved in salivary gland cavitation
Salivary	GO:0060667	branch elongation involved in salivary gland morphogenesis
Salivary	GO:0060445	branching involved in salivary gland morphogenesis
Salivary	GO:0060689	cell differentiation involved in salivary gland development
Salivary	GO:0060666	dichotomous subdivision of terminal units involved in salivary gland branching
Salivary	GO:0035072	ecdysone-mediated induction of salivary gland cell autophagic cell death
Salivary	GO:0060690	epithelial cell differentiation involved in salivary gland development
Salivary	GO:0060691	epithelial cell maturation involved in salivary gland development
Salivary	GO:0060664	epithelial cell proliferation involved in salivary gland morphogenesis
Salivary	GO:0021752	inferior salivary nucleus development
Salivary	GO:0005887	integral component of plasma membrane
Salivary	GO:0007433	larval salivary gland boundary specification
Salivary	GO:0007436	larval salivary gland morphogenesis
Salivary	GO:0060692	mesenchymal cell differentiation involved in salivary gland development
Salivary	GO:0045709	negative regulation of adult salivary gland boundary specification
Salivary	GO:0045705	negative regulation of salivary gland boundary specification
Salivary	GO:0060705	neuron differentiation involved in salivary gland development
Salivary	GO:0045711	positive regulation of adult salivary gland boundary specification
Salivary	GO:0045712	positive regulation of larval salivary gland boundary specification
Salivary	GO:0045706	positive regulation of salivary gland boundary specification
Salivary	GO:0060639	positive regulation of salivary gland formation by mesenchymal-epithelial signaling
Salivary	GO:0045707	regulation of adult salivary gland boundary specification
Salivary	GO:0060693	regulation of branching involved in salivary gland morphogenesis
Salivary	GO:0060683	regulation of branching involved in salivary gland morphogenesis by epithelial-mesenchymal signaling
Salivary	GO:0060668	regulation of branching involved in salivary gland morphogenesis by extracellular matrix-epithelial cell signaling
Salivary	GO:0060665	regulation of branching involved in salivary gland morphogenesis by mesenchymal-epithelial signaling
Salivary	GO:0045708	regulation of larval salivary gland boundary specification
Salivary	GO:0045704	regulation of salivary gland boundary specification
Salivary	GO:0046541	saliva secretion
Salivary	GO:0007432	salivary gland boundary specification
Salivary	GO:0060662	salivary gland cavitation
Salivary	GO:0035071	salivary gland cell autophagic cell death
Salivary	GO:0007431	salivary gland development
Salivary	GO:0035070	salivary gland histolysis
Salivary	GO:0007435	salivary gland morphogenesis
Salivary	GO:0021751	salivary nucleus development
Salivary	GO:0044239	salivary polysaccharide catabolic process
Salivary	GO:0060661	submandibular salivary gland formation
Salivary	GO:0021753	superior salivary nucleus development
Top 20% dN/dS	GO:0008061	chitin binding
Top 20% dN/dS	GO:0006030	chitin metabolic process
Top 20% dN/dS	GO:0003676	nucleic acid binding
Top 20% dN/dS	GO:0005549	odorant binding
Top 20% dN/dS	GO:0071805	potassium ion transmembrane transport
Top 20% dN/dS	GO:0006508	proteolysis
Top 20% dN/dS	GO:0006355	regulation of transcription, DNA-templated
Top 20% dN/dS	GO:0050909	sensory perception of taste
Top 20% dN/dS	GO:0043565	sequence-specific DNA binding
Top 20% dN/dS	GO:0004252	serine-type endopeptidase activity
Top 20% dN/dS	GO:0003700	transcription factor activity, sequence-specific DNA binding
Top 20% EvoRate	GO:0008061	chitin binding
Top 20% EvoRate	GO:0006030	chitin metabolic process
Top 20% EvoRate	GO:0003682	chromatin binding
Top 20% EvoRate	GO:0006325	chromatin organization
Top 20% EvoRate	GO:0050911	detection of chemical stimulus involved in sensory perception of smell
Top 20% EvoRate	GO:0003677	DNA binding
Top 20% EvoRate	GO:0006260	DNA replication
Top 20% EvoRate	GO:0004930	G-protein coupled receptor activity
Top 20% EvoRate	GO:0007186	G-protein coupled receptor signaling pathway
Top 20% EvoRate	GO:0046872	metal ion binding
Top 20% EvoRate	GO:0003676	nucleic acid binding
Top 20% EvoRate	GO:0005549	odorant binding
Top 20% EvoRate	GO:0004984	olfactory receptor activity
Top 20% EvoRate	GO:0018022	peptidyl-lysine methylation
Top 20% EvoRate	GO:0006508	proteolysis
Top 20% EvoRate	GO:0006355	regulation of transcription, DNA-templated
Top 20% EvoRate	GO:0050909	sensory perception of taste
Top 20% EvoRate	GO:0004252	serine-type endopeptidase activity
Top 20% EvoRate	GO:0035186	syncytial blastoderm mitotic cell cycle
Top 20% EvoRate	GO:0003700	transcription factor activity, sequence-specific DNA binding
Top 20% EvoRate	GO:0006351	transcription, DNA-templated
Top 20% EvoRate	GO:0008270	zinc ion binding

## Sheet: Supp T4
Table S4. GO terms that did not map to MosquitoSlim.
GO ID	GO Root	GO description
GO:0000002	Biological process	mitochondrial genome maintenance
GO:0000003	Biological process	reproduction
GO:0000087	Biological process	mitotic M phase
GO:0000090	Biological process	mitotic anaphase
GO:0000266	Biological process	mitochondrial fission
GO:0000422	Biological process	mitophagy
GO:0001539	Biological process	cilium or flagellum-dependent cell motility
GO:0001558	Biological process	regulation of cell growth
GO:0001952	Biological process	regulation of cell-matrix adhesion
GO:0002376	Biological process	immune system process
GO:0006621	Biological process	protein retention in ER lumen
GO:0006874	Biological process	cellular calcium ion homeostasis
GO:0006878	Biological process	cellular copper ion homeostasis
GO:0006884	Biological process	cell volume homeostasis
GO:0006885	Biological process	regulation of pH
GO:0006914	Biological process	autophagy
GO:0006935	Biological process	chemotaxis
GO:0006937	Biological process	regulation of muscle contraction
GO:0007005	Biological process	mitochondrion organization
GO:0007009	Biological process	plasma membrane organization
GO:0007010	Biological process	cytoskeleton organization
GO:0007016	Biological process	cytoskeletal anchoring at plasma membrane
GO:0007029	Biological process	endoplasmic reticulum organization
GO:0007031	Biological process	peroxisome organization
GO:0007032	Biological process	endosome organization
GO:0007033	Biological process	vacuole organization
GO:0007040	Biological process	lysosome organization
GO:0007059	Biological process	chromosome segregation
GO:0007154	Biological process	cell communication
GO:0007155	Biological process	cell adhesion
GO:0007156	Biological process	homophilic cell adhesion via plasma membrane adhesion molecules
GO:0007160	Biological process	cell-matrix adhesion
GO:0007528	Biological process	neuromuscular junction development
GO:0007610	Biological process	behavior
GO:0007620	Biological process	copulation
GO:0008053	Biological process	mitochondrial fusion
GO:0008104	Biological process	protein localization
GO:0008150	Biological process	biological_process
GO:0008152	Biological process	metabolic process
GO:0008219	Biological process	cell death
GO:0009405	Biological process	pathogenesis
GO:0009410	Biological process	response to xenobiotic stimulus
GO:0009415	Biological process	response to water
GO:0009992	Biological process	cellular water homeostasis
GO:0010033	Biological process	response to organic substance
GO:0010037	Biological process	response to carbon dioxide
GO:0010038	Biological process	response to metal ion
GO:0010506	Biological process	regulation of autophagy
GO:0016043	Biological process	cellular component organization
GO:0016049	Biological process	cell growth
GO:0016236	Biological process	macroautophagy
GO:0016337	Biological process	single organismal cell-cell adhesion
GO:0016559	Biological process	peroxisome fission
GO:0019058	Biological process	viral life cycle
GO:0019064	Biological process	fusion of virus membrane with host plasma membrane
GO:0019079	Biological process	viral genome replication
GO:0019236	Biological process	response to pheromone
GO:0019835	Biological process	cytolysis
GO:0019915	Biological process	lipid storage
GO:0023051	Biological process	regulation of signaling
GO:0023052	Biological process	signaling
GO:0030155	Biological process	regulation of cell adhesion
GO:0030198	Biological process	extracellular matrix organization
GO:0030261	Biological process	chromosome condensation
GO:0031144	Biological process	proteasome localization
GO:0031640	Biological process	killing of cells of other organism
GO:0032065	Biological process	cortical protein anchoring
GO:0032095	Biological process	regulation of response to food
GO:0032439	Biological process	endosome localization
GO:0032790	Biological process	ribosome disassembly
GO:0033566	Biological process	gamma-tubulin complex localization
GO:0034330	Biological process	cell junction organization
GO:0034613	Biological process	cellular protein localization
GO:0034727	Biological process	piecemeal microautophagy of nucleus
GO:0035176	Biological process	social behavior
GO:0040007	Biological process	growth
GO:0040008	Biological process	regulation of growth
GO:0040011	Biological process	locomotion
GO:0042144	Biological process	vacuole fusion, non-autophagic
GO:0042391	Biological process	regulation of membrane potential
GO:0042407	Biological process	cristae formation
GO:0042592	Biological process	homeostatic process
GO:0042632	Biological process	cholesterol homeostasis
GO:0043087	Biological process	regulation of GTPase activity
GO:0043113	Biological process	receptor clustering
GO:0043711	Biological process	pilus organization
GO:0044403	Biological process	symbiosis, encompassing mutualism through parasitism
GO:0044782	Biological process	cilium organization
GO:0044804	Biological process	nucleophagy
GO:0044805	Biological process	late nucleophagy
GO:0045197	Biological process	establishment or maintenance of epithelial cell apical/basal polarity
GO:0045454	Biological process	cell redox homeostasis
GO:0046685	Biological process	response to arsenic-containing substance
GO:0048312	Biological process	intracellular distribution of mitochondria
GO:0048511	Biological process	rhythmic process
GO:0048869	Biological process	cellular developmental process
GO:0048870	Biological process	cell motility
GO:0050790	Biological process	regulation of catalytic activity
GO:0050801	Biological process	ion homeostasis
GO:0050808	Biological process	synapse organization
GO:0050877	Biological process	neurological system process
GO:0050896	Biological process	response to stimulus
GO:0051276	Biological process	chromosome organization
GO:0051301	Biological process	cell division
GO:0051302	Biological process	regulation of cell division
GO:0005575	Cellular component	cellular_component
GO:0005623	Cellular component	cell
GO:0005912	Cellular component	adherens junction
GO:0005913	Cellular component	cell-cell adherens junction
GO:0005921	Cellular component	gap junction
GO:0005923	Cellular component	bicellular tight junction
GO:0005925	Cellular component	focal adhesion
GO:0005929	Cellular component	cilium
GO:0009276	Cellular component	Gram-negative-bacterium-type cell wall
GO:0009288	Cellular component	bacterial-type flagellum
GO:0009289	Cellular component	pilus
GO:0009420	Cellular component	bacterial-type flagellum filament
GO:0009424	Cellular component	bacterial-type flagellum hook
GO:0019013	Cellular component	viral nucleocapsid
GO:0019028	Cellular component	viral capsid
GO:0019031	Cellular component	viral envelope
GO:0030054	Cellular component	cell junction
GO:0030288	Cellular component	outer membrane-bounded periplasmic space
GO:0030312	Cellular component	external encapsulating structure
GO:0030496	Cellular component	midbody
GO:0031514	Cellular component	motile cilium
GO:0031982	Cellular component	vesicle
GO:0031988	Cellular component	membrane-bounded vesicle
GO:0042597	Cellular component	periplasmic space
GO:0043005	Cellular component	neuron projection
GO:0043025	Cellular component	neuronal cell body
GO:0043226	Cellular component	organelle
GO:0045202	Cellular component	synapse
GO:0048786	Cellular component	presynaptic active zone
GO:0000988	Molecular function	transcription factor activity, protein binding
GO:0000989	Molecular function	transcription factor activity, transcription factor binding
GO:0001026	Molecular function	TFIIIB-type transcription factor activity
GO:0001071	Molecular function	nucleic acid binding transcription factor activity
GO:0003674	Molecular function	molecular_function
GO:0003712	Molecular function	transcription cofactor activity
GO:0003714	Molecular function	transcription corepressor activity
GO:0005085	Molecular function	guanyl-nucleotide exchange factor activity
GO:0005086	Molecular function	ARF guanyl-nucleotide exchange factor activity
GO:0005089	Molecular function	Rho guanyl-nucleotide exchange factor activity
GO:0005488	Molecular function	binding
GO:0008200	Molecular function	ion channel inhibitor activity
GO:0016209	Molecular function	antioxidant activity
GO:0016987	Molecular function	sigma factor activity
GO:0031386	Molecular function	protein tag

## Sheet: Supp T5
Table S5. GO terms and the frequency with which they were associated with protein families gained, lost, and enriched.
GO term	Gains of GO	Enrichments of GO	Losses of GO	GO definition
GO:0034641	46	4	0	cellular nitrogen compound metabolic process
GO:0009058	45	4	0	biosynthetic process
GO:0006355	41	7	0	regulation of transcription, DNA-templated
GO:0043167	41	0	0	ion binding
GO:0003674	39	0	0	molecular_function
GO:0007165	29	2	2	signal transduction
GO:0046872	29	0	0	metal ion binding
GO:0006810	27	0	2	transport
GO:0005634	24	0	1	nucleus
GO:0005515	21	0	6	protein binding
GO:0003677	19	0	1	DNA binding
GO:0008150	19	0	0	biological_process
GO:0003735	17	0	0	structural constituent of ribosome
GO:0005549	17	0	0	odorant binding
GO:0008270	17	0	0	zinc ion binding
GO:0006351	15	8	2	transcription, DNA-templated
GO:0006412	15	0	0	translation
GO:0010468	14	7	0	regulation of gene expression
GO:0003676	13	0	2	nucleic acid binding
GO:0042254	13	1	0	ribosome biogenesis
GO:0005840	12	0	0	ribosome
GO:0006508	12	1	1	proteolysis
GO:0003723	10	0	1	RNA binding
GO:0005125	10	6	0	cytokine activity
GO:0007166	10	1	0	cell surface receptor signaling pathway
GO:0005576	9	0	0	extracellular region
GO:0005667	9	2	0	transcription factor complex
GO:0003700	8	0	0	transcription factor activity, sequence-specific DNA binding
GO:0004252	8	0	0	serine-type endopeptidase activity
GO:0007186	8	1	0	G-protein coupled receptor signaling pathway
GO:0016021	8	0	4	integral component of membrane
GO:0016491	8	0	1	oxidoreductase activity
GO:0018130	8	8	0	heterocycle biosynthetic process
GO:0019438	8	8	0	aromatic compound biosynthetic process
GO:0032774	8	8	0	RNA biosynthetic process
GO:0034654	8	8	0	nucleobase-containing compound biosynthetic process
GO:0043234	8	0	0	protein complex
GO:0045449	8	0	0	regulation of transcription, DNA-templated
GO:0097659	8	8	0	nucleic acid-templated transcription
GO:1901362	8	8	0	organic cyclic compound biosynthetic process
GO:0001071	7	0	0	nucleic acid binding transcription factor activity
GO:0008283	7	0	0	cell proliferation
GO:0009889	7	7	0	regulation of biosynthetic process
GO:0010556	7	7	0	regulation of macromolecule biosynthetic process
GO:0016070	7	7	0	RNA metabolic process
GO:0019219	7	7	0	regulation of nucleobase-containing compound metabolic process
GO:0019222	7	7	0	regulation of metabolic process
GO:0031323	7	7	0	regulation of cellular metabolic process
GO:0031326	7	7	0	regulation of cellular biosynthetic process
GO:0040007	7	0	0	growth
GO:0050789	7	7	0	regulation of biological process
GO:0051171	7	7	0	regulation of nitrogen compound metabolic process
GO:0051252	7	7	0	regulation of RNA metabolic process
GO:0060255	7	7	0	regulation of macromolecule metabolic process
GO:0065007	7	7	0	biological regulation
GO:0080090	7	7	0	regulation of primary metabolic process
GO:1903506	7	7	0	regulation of nucleic acid-templated transcription
GO:2000112	7	7	0	regulation of cellular macromolecule biosynthetic process
GO:2001141	7	7	0	regulation of RNA biosynthetic process
GO:0000166	6	0	1	nucleotide binding
GO:0010467	6	6	0	gene expression
GO:0042302	6	0	0	structural constituent of cuticle
GO:0050794	6	6	0	regulation of cellular process
GO:0055114	6	0	0	oxidation-reduction process
GO:0005215	5	0	0	transporter activity
GO:0008083	5	0	0	growth factor activity
GO:0008152	5	5	0	metabolic process
GO:0043170	5	5	0	macromolecule metabolic process
GO:0043565	5	0	0	sequence-specific DNA binding
GO:0044281	5	0	0	small molecule metabolic process
GO:0071704	5	5	0	organic substance metabolic process
GO:0004872	4	0	0	receptor activity
GO:0005102	4	8	0	receptor binding
GO:0005615	4	0	0	extracellular space
GO:0005622	4	0	0	intracellular
GO:0006030	4	0	0	chitin metabolic process
GO:0006139	4	4	0	nucleobase-containing compound metabolic process
GO:0006464	4	0	0	cellular protein modification process
GO:0006725	4	4	0	cellular aromatic compound metabolic process
GO:0006807	4	4	0	nitrogen compound metabolic process
GO:0008061	4	0	0	chitin binding
GO:0009059	4	4	0	macromolecule biosynthetic process
GO:0009987	4	4	0	cellular process
GO:0034645	4	4	0	cellular macromolecule biosynthetic process
GO:0044249	4	4	0	cellular biosynthetic process
GO:0044260	4	4	0	cellular macromolecule metabolic process
GO:0044271	4	4	0	cellular nitrogen compound biosynthetic process
GO:0046483	4	4	0	heterocycle metabolic process
GO:0090304	4	4	0	nucleic acid metabolic process
GO:1901360	4	4	0	organic cyclic compound metabolic process
GO:1901576	4	4	0	organic substance biosynthetic process
GO:0004197	3	0	0	cysteine-type endopeptidase activity
GO:0005198	3	0	0	structural molecule activity
GO:0005575	3	0	0	cellular_component
GO:0005694	3	0	0	chromosome
GO:0005737	3	0	0	cytoplasm
GO:0005739	3	0	0	mitochondrion
GO:0006091	3	0	0	generation of precursor metabolites and energy
GO:0006915	3	0	0	apoptotic process
GO:0007155	3	0	0	cell adhesion
GO:0007275	3	1	0	multicellular organism development
GO:0008092	3	0	0	cytoskeletal protein binding
GO:0008233	3	0	0	peptidase activity
GO:0016791	3	0	0	phosphatase activity
GO:0044237	3	3	0	cellular metabolic process
GO:0044238	3	3	0	primary metabolic process
GO:0000981	2	1	0	RNA polymerase II transcription factor activity, sequence-specific DNA binding
GO:0004672	2	0	1	protein kinase activity
GO:0004888	2	0	0	transmembrane signaling receptor activity
GO:0004930	2	0	0	G-protein coupled receptor activity
GO:0005085	2	0	0	guanyl-nucleotide exchange factor activity
GO:0005743	2	0	0	mitochondrial inner membrane
GO:0006144	2	0	0	purine nucleobase metabolic process
GO:0006206	2	0	0	pyrimidine nucleobase metabolic process
GO:0006338	2	0	0	chromatin remodeling
GO:0006357	2	1	1	regulation of transcription from RNA polymerase II promoter
GO:0006457	2	0	0	protein folding
GO:0006461	2	0	0	protein complex assembly
GO:0006812	2	0	0	cation transport
GO:0007094	2	0	0	mitotic spindle assembly checkpoint
GO:0007154	2	2	0	cell communication
GO:0007264	2	0	0	small GTPase mediated signal transduction
GO:0015992	2	0	0	proton transport
GO:0019899	2	0	0	enzyme binding
GO:0022857	2	0	0	transmembrane transporter activity
GO:0023052	2	2	0	signaling
GO:0031011	2	0	0	Ino80 complex
GO:0043087	2	0	0	regulation of GTPase activity
GO:0044700	2	2	0	single organism signaling
GO:0046983	2	0	0	protein dimerization activity
GO:0051186	2	0	0	cofactor metabolic process
GO:0051276	2	0	0	chromosome organization
GO:0051716	2	2	1	cellular response to stimulus
GO:0000045	1	0	0	autophagosome assembly
GO:0000122	1	0	0	negative regulation of transcription from RNA polymerase II promoter
GO:0000281	1	0	0	mitotic cytokinesis
GO:0000785	1	0	0	chromatin
GO:0000902	1	0	0	cell morphogenesis
GO:0001664	1	0	0	G-protein coupled receptor binding
GO:0002376	1	0	0	immune system process
GO:0003779	1	0	0	actin binding
GO:0003785	1	0	0	actin monomer binding
GO:0003796	1	0	0	lysozyme activity
GO:0003899	1	0	0	DNA-directed RNA polymerase activity
GO:0003924	1	0	0	GTPase activity
GO:0004045	1	0	0	aminoacyl-tRNA hydrolase activity
GO:0004175	1	0	0	endopeptidase activity
GO:0004322	1	0	0	ferroxidase activity
GO:0004550	1	0	0	nucleoside diphosphate kinase activity
GO:0004657	1	0	0	proline dehydrogenase activity
GO:0004674	1	0	0	protein serine/threonine kinase activity
GO:0004861	1	0	0	cyclin-dependent protein serine/threonine kinase inhibitor activity
GO:0004867	1	0	0	serine-type endopeptidase inhibitor activity
GO:0004871	1	0	0	signal transducer activity
GO:0004984	1	0	0	olfactory receptor activity
GO:0005126	1	0	0	cytokine receptor binding
GO:0005509	1	0	0	calcium ion binding
GO:0005524	1	0	4	ATP binding
GO:0005730	1	0	0	nucleolus
GO:0005819	1	0	0	spindle
GO:0005856	1	0	0	cytoskeleton
GO:0005874	1	0	1	microtubule
GO:0005975	1	0	0	carbohydrate metabolic process
GO:0006082	1	0	0	organic acid metabolic process
GO:0006118	1	0	0	obsolete electron transport
GO:0006120	1	0	0	mitochondrial electron transport, NADH to ubiquinone
GO:0006165	1	0	0	nucleoside diphosphate phosphorylation
GO:0006183	1	0	0	GTP biosynthetic process
GO:0006228	1	0	0	UTP biosynthetic process
GO:0006241	1	0	0	CTP biosynthetic process
GO:0006260	1	0	0	DNA replication
GO:0006281	1	0	0	DNA repair
GO:0006310	1	0	0	DNA recombination
GO:0006396	1	0	0	RNA processing
GO:0006397	1	0	0	mRNA processing
GO:0006450	1	0	0	regulation of translational fidelity
GO:0006468	1	0	1	protein phosphorylation
GO:0006486	1	0	0	protein glycosylation
GO:0006520	1	0	0	cellular amino acid metabolic process
GO:0006525	1	0	0	arginine metabolic process
GO:0006561	1	0	0	proline biosynthetic process
GO:0006562	1	0	0	proline catabolic process
GO:0006629	1	0	0	lipid metabolic process
GO:0006744	1	0	0	ubiquinone biosynthetic process
GO:0006814	1	0	0	sodium ion transport
GO:0006850	1	0	0	mitochondrial pyruvate transport
GO:0006885	1	0	0	regulation of pH
GO:0006950	1	0	0	response to stress
GO:0007015	1	0	0	actin filament organization
GO:0007049	1	0	0	cell cycle
GO:0007050	1	0	0	cell cycle arrest
GO:0007187	1	0	0	G-protein coupled receptor signaling pathway, coupled to cyclic nucleotide second messenger
GO:0007266	1	0	0	Rho protein signal transduction
GO:0007608	1	0	0	sensory perception of smell
GO:0008134	1	0	0	transcription factor binding
GO:0008137	1	0	0	NADH dehydrogenase (ubiquinone) activity
GO:0008199	1	0	0	ferric iron binding
GO:0008234	1	0	0	cysteine-type peptidase activity
GO:0008236	1	0	0	serine-type peptidase activity
GO:0009055	1	0	0	electron carrier activity
GO:0009056	1	0	0	catabolic process
GO:0009069	1	0	0	serine family amino acid metabolic process
GO:0015078	1	0	0	hydrogen ion transmembrane transporter activity
GO:0015299	1	0	0	solute:proton antiporter activity
GO:0015986	1	0	0	ATP synthesis coupled proton transport
GO:0015991	1	0	0	ATP hydrolysis coupled proton transport
GO:0015994	1	0	0	chlorophyll metabolic process
GO:0016020	1	0	3	membrane
GO:0016226	1	0	0	iron-sulfur cluster assembly
GO:0016301	1	0	0	kinase activity
GO:0016310	1	0	0	phosphorylation
GO:0016311	1	0	0	dephosphorylation
GO:0016471	1	0	0	vacuolar proton-transporting V-type ATPase complex
GO:0016740	1	0	0	transferase activity
GO:0016820	1	0	0	hydrolase activity, acting on acid anhydrides, catalyzing transmembrane movement of substances
GO:0016887	1	0	0	ATPase activity
GO:0017053	1	0	0	transcriptional repressor complex
GO:0017069	1	0	0	snRNA binding
GO:0020037	1	0	0	heme binding
GO:0022008	1	0	0	neurogenesis
GO:0022607	1	0	0	cellular component assembly
GO:0022613	1	1	0	ribonucleoprotein complex biogenesis
GO:0030234	1	0	0	enzyme regulator activity
GO:0030705	1	0	0	cytoskeleton-dependent intracellular transport
GO:0032501	1	1	0	multicellular organismal process
GO:0032502	1	1	0	developmental process
GO:0032786	1	0	0	positive regulation of DNA-templated transcription, elongation
GO:0034655	1	0	0	nucleobase-containing compound catabolic process
GO:0040001	1	0	0	establishment of mitotic spindle localization
GO:0042246	1	0	0	tissue regeneration
GO:0044085	1	1	0	cellular component biogenesis
GO:0044267	1	0	0	cellular protein metabolic process
GO:0044403	1	0	0	symbiosis, encompassing mutualism through parasitism
GO:0044699	1	1	0	single-organism process
GO:0044707	1	1	0	single-multicellular organism process
GO:0044763	1	1	0	single-organism cellular process
GO:0044767	1	1	0	single-organism developmental process
GO:0045263	1	0	0	proton-transporting ATP synthase complex, coupling factor F(o)
GO:0045859	1	0	0	regulation of protein kinase activity
GO:0045944	1	0	0	positive regulation of transcription from RNA pol II promoter
GO:0046982	1	1	0	protein heterodimerization activity
GO:0048646	1	0	0	anatomical structure formation involved in morphogenesis
GO:0050896	1	1	0	response to stimulus
GO:0050909	1	0	0	sensory perception of taste
GO:0051015	1	0	0	actin filament binding
GO:0051082	1	0	0	unfolded protein binding
GO:0051179	1	1	0	localization
GO:0051234	1	1	0	establishment of localization
GO:0055085	1	0	0	transmembrane transport
GO:0071203	1	0	0	WASH complex
GO:0071840	1	1	0	cellular component organization or biogenesis
GO:0001104	0	0	1	RNA polymerase II transcription cofactor activity
GO:0003777	0	0	1	microtubule motor activity
GO:0004066	0	0	1	asparagine synthase (glutamine-hydrolyzing) activity
GO:0004222	0	0	1	metalloendopeptidase activity
GO:0004970	0	0	1	ionotropic glutamate receptor activity
GO:0005783	0	0	1	endoplasmic reticulum
GO:0005871	0	0	1	kinesin complex
GO:0006522	0	0	1	alanine metabolic process
GO:0006529	0	0	1	asparagine biosynthetic process
GO:0006531	0	0	1	aspartate metabolic process
GO:0006687	0	0	1	glycosphingolipid metabolic process
GO:0006811	0	0	1	ion transport
GO:0007018	0	0	1	microtubule-based movement
GO:0007268	0	0	1	chemical synaptic transmission
GO:0008017	0	0	1	microtubule binding
GO:0016592	0	0	1	mediator complex
GO:0016787	0	0	1	hydrolase activity
GO:0030246	0	0	1	carbohydrate binding
GO:0045298	0	0	1	tubulin complex
GO:0050290	0	0	1	sphingomyelin phosphodiesterase D activity
GO:0051085	0	0	1	chaperone mediated protein folding requiring cofactor
GO:0052689	0	0	1	carboxylic ester hydrolase activity

## Sheet: Supp T6
Table S6. InterPro IDs of gained protein families.
InterPro Family ID	InterPro description	Gains Anophelinae (Node 1)	Gains Nyssorhynchus (Node 2)	Gains Anopheles (Node 3)	Gains Cellia (Node 4)	Gains Neomyzomia (Node 5)	Gains Myzomia (Node 6)	Gains Neocellia (Node 7)	Gains Myzomia + Neocellia (Node 8)	Gains Pyretophorus (Node 9)	Gains gambiae complex (Node 10)
IPR000157	Toll/interleukin-1 receptor homology (TIR) domain	0	0	0	0	0	0	1	0	0	0
IPR000276	G protein-coupled receptor, rhodopsin-like	0	0	2	0	0	0	0	0	0	0
IPR000306	FYVE zinc finger	0	0	1	0	0	0	0	0	0	0
IPR000340	Dual specificity phosphatase, catalytic domain	0	0	0	0	0	0	0	0	0	1
IPR000387	Protein-tyrosine/Dual specificity phosphatase	0	0	1	0	0	0	0	0	0	1
IPR000403	Phosphatidylinositol 3-/4-kinase, catalytic domain	0	0	0	0	0	0	0	0	0	1
IPR000454	ATPase, F0 complex, subunit C	0	1	0	0	0	1	1	0	0	0
IPR000473	Ribosomal protein L36	0	1	0	0	0	0	0	0	0	1
IPR000504	RNA recognition motif domain	0	0	0	0	3	0	3	0	0	0
IPR000571	Zinc finger, CCCH-type	0	0	1	0	0	0	1	0	0	0
IPR000626	Ubiquitin-like	0	1	0	0	0	1	0	0	0	0
IPR000719	Protein kinase domain	0	0	3	0	0	0	0	0	0	0
IPR000974	Glycoside hydrolase, family 22, lysozyme	0	1	0	0	0	0	0	0	0	0
IPR001152	Beta-thymosin	0	1	0	0	0	0	0	0	0	0
IPR001163	Ribonucleoprotein LSM domain	0	1	0	0	0	0	0	0	0	0
IPR001209	Ribosomal protein S14	0	1	0	0	0	0	0	0	0	0
IPR001222	Zinc finger, TFIIS-type	0	1	0	0	0	0	0	0	0	0
IPR001254	Peptidase S1	0	3	4	0	1	0	0	0	0	0
IPR001283	Cysteine-rich secretory protein, allergen V5/Tpx-1-related	0	0	0	0	0	0	1	0	0	0
IPR001309	Peptidase C14, ICE, catalytic subunit p20	0	3	0	0	0	0	0	0	0	0
IPR001314	Peptidase S1A, chymotrypsin-type	0	0	4	0	0	0	0	0	0	0
IPR001356	Homeobox domain	0	0	0	1	1	1	2	0	0	0
IPR001564	Nucleoside diphosphate kinase	0	1	0	0	0	0	0	0	0	0
IPR001628	Zinc finger, nuclear hormone receptor-type	0	1	0	0	0	0	0	0	0	0
IPR001648	Ribosomal protein S18	0	1	1	0	0	0	0	0	0	0
IPR001699	Transcription factor, T-box	0	1	1	0	1	0	0	0	0	0
IPR001734	Sodium/solute symporter	0	0	0	0	0	0	1	0	0	0
IPR001841	Zinc finger, RING-type	0	0	0	0	0	0	1	0	0	1
IPR001876	Zinc finger, RanBP2-type	0	1	0	0	1	0	0	0	0	0
IPR001878	Zinc finger, CCHC-type	0	0	1	0	0	1	0	0	0	0
IPR001916	Glycoside hydrolase, family 22	0	1	0	0	0	0	0	0	0	0
IPR001965	Zinc finger, PHD-type	0	0	1	0	0	0	0	0	0	0
IPR002004	Polyadenylate-binding protein/Hyperplastic disc protein	0	0	0	0	0	0	1	0	0	0
IPR002119	Histone H2A	0	0	0	0	0	0	0	1	0	0
IPR002138	Peptidase C14, caspase non-catalytic subunit p10	0	2	0	0	0	0	0	0	0	0
IPR002159	CD36 antigen	0	0	0	0	0	0	1	0	0	0
IPR002290	Serine/threonine/dual specificity protein kinase, catalytic domain	0	0	1	0	0	0	0	0	0	0
IPR002379	V-ATPase proteolipid subunit C-like domain	0	1	0	0	0	1	1	0	0	0
IPR002413	Ves allergen	0	0	0	0	0	0	1	0	0	0
IPR002557	Chitin binding domain	0	2	1	0	1	0	1	0	1	0
IPR002672	Ribosomal protein L28e	0	1	0	1	0	0	0	0	0	0
IPR002893	Zinc finger, MYND-type	0	1	1	0	0	0	0	0	0	0
IPR002908	Frataxin/CyaY	0	1	0	0	0	0	0	0	0	0
IPR003119	Saposin type A	0	0	0	0	0	0	1	0	0	0
IPR003511	DNA-binding HORMA	0	1	0	0	1	0	0	0	0	0
IPR003595	Protein-tyrosine phosphatase, catalytic	0	0	0	0	0	0	0	0	0	1
IPR003837	Aspartyl/glutamyl-tRNA(Asn/Gln) amidotransferase, C subunit	0	1	0	0	0	0	1	0	0	0
IPR003958	Transcription factor CBF/NF-Y/archaeal histone	0	1	0	0	0	0	0	1	0	0
IPR004117	Olfactory receptor, Drosophila	1	0	0	0	0	0	0	0	0	0
IPR004117	Olfactory receptor, Drosophila	1	0	0	0	0	0	0	0	0	0
IPR004367	Cyclin, C-terminal domain	0	1	0	0	0	0	0	0	0	0
IPR004827	Basic-leucine zipper domain	1	1	0	0	0	0	1	0	0	0
IPR005336	Mitochondrial pyruvate carrier	0	0	1	0	0	0	0	0	0	0
IPR005818	Linker histone H1/H5, domain H15	0	0	0	0	0	1	1	0	0	0
IPR006077	Vinculin/alpha-catenin	0	0	0	0	1	0	0	0	0	0
IPR006170	Pheromone/general odorant binding protein	0	7	7	0	2	1	1	1	0	0
IPR006179	5'-Nucleotidase/apyrase	0	0	0	0	0	0	1	0	0	0
IPR006846	Ribosomal protein S30	0	1	0	0	0	0	0	0	0	0
IPR007007	Ninjurin	0	1	0	0	0	0	0	0	0	0
IPR007087	Zinc finger, C2H2	0	10	0	1	1	2	5	0	0	5
IPR007125	Histone core	0	0	0	0	0	0	0	1	0	0
IPR007242	Ubiquitin-like protein Atg12	0	1	0	0	0	0	0	0	0	0
IPR007515	Mss4	0	1	0	0	1	0	0	0	0	0
IPR007856	Saposin-like type B, 1	0	0	0	0	0	0	1	0	0	0
IPR008139	Saposin B	0	0	0	0	0	0	1	0	0	0
IPR008271	Serine/threonine-protein kinase, active site	0	0	1	0	0	0	0	0	0	0
IPR008334	5'-Nucleotidase, C-terminal	0	0	0	0	0	0	1	0	0	0
IPR008705	Nanos/Xcat2	0	0	0	0	0	0	0	0	1	0
IPR008952	Tetraspanin, EC2 domain	0	0	0	0	0	0	0	1	0	0
IPR008967	p53-like transcription factor, DNA-binding	0	1	1	0	0	0	0	0	0	0
IPR009003	Trypsin-like cysteine/serine peptidase domain	0	3	4	0	1	0	0	0	0	0
IPR009057	Homeodomain-like	0	0	0	1	1	1	2	0	0	0
IPR009072	Histone-fold	0	1	0	0	0	0	0	2	0	0
IPR009145	U2 auxiliary factor small subunit	0	0	1	0	0	0	0	0	0	0
IPR009287	Transcription initiation Spt4	0	1	0	0	0	0	0	0	0	0
IPR009423	NADH:ubiquinone oxidoreductase, subunit b14.5b	0	1	0	0	0	0	0	1	0	1
IPR010920	Like-Sm (LSM) domain	0	1	0	0	0	0	0	0	0	1
IPR011001	Saposin-like	0	0	0	0	0	0	1	0	0	0
IPR011009	Protein kinase-like domain	0	0	1	0	0	0	0	0	0	0
IPR011011	Zinc finger, FYVE/PHD-type	0	0	2	0	0	0	0	0	0	0
IPR011057	Mss4-like	0	1	0	0	1	0	0	0	0	0
IPR011323	Mss4/translationally controlled tumour-associated TCTP	0	1	0	0	1	0	0	0	0	0
IPR011598	Myc-type, basic helix-loop-helix (bHLH) domain	0	2	0	0	0	0	1	0	0	0
IPR011600	Peptidase C14, caspase domain	0	3	0	0	0	0	0	0	0	0
IPR011991	Winged helix-turn-helix DNA-binding domain	0	0	0	1	0	1	1	0	0	0
IPR012164	DNA-directed RNA polymerase, subunit C11/M/9	0	1	0	0	0	0	0	0	0	0
IPR012340	Nucleic acid-binding, OB-fold	0	0	0	0	1	0	0	0	0	0
IPR012677	Nucleotide-binding alpha-beta plait domain	0	0	0	0	3	0	3	0	0	0
IPR012934	Zinc finger, AD-type	0	3	0	0	0	1	3	0	0	2
IPR013083	Zinc finger, RING/FYVE/PHD-type	0	0	2	0	0	0	1	0	0	1
IPR013087	Zinc finger C2H2-type/integrase DNA-binding domain	0	7	0	1	1	2	4	0	0	4
IPR013088	Zinc finger, NHR/GATA-type	0	1	0	0	0	0	0	0	0	0
IPR013604	7TM chemoreceptor	0	0	1	0	0	0	0	0	0	0
IPR013847	POU domain	0	0	0	0	0	0	1	0	0	0
IPR013970	Replication factor A protein 3	0	0	0	0	1	0	0	0	0	0
IPR014044	CAP domain	0	0	0	0	0	0	1	0	0	0
IPR015659	Proline oxidase	0	1	0	0	0	0	0	0	0	0
IPR015880	Zinc finger, C2H2-like	0	9	0	1	1	2	5	0	0	4
IPR015917	Peptidase C14A, caspase precursor p45, core	0	3	0	0	0	0	0	0	0	0
IPR016046	Transcription initiation Spt4-like	0	1	0	0	0	0	0	0	0	0
IPR016129	Peptidase C14, ICE, catalytic subunit p20, active site	0	2	0	0	0	0	0	0	0	0
IPR016130	Protein-tyrosine phosphatase, active site	0	0	0	0	0	0	0	0	0	1
IPR016179	Insulin-like	0	0	0	0	0	0	1	0	0	0
IPR016355	Nuclear hormone receptor family 5	0	1	0	0	0	0	0	0	0	0
IPR017441	Protein kinase, ATP binding site	0	0	1	0	0	0	0	0	0	0
IPR017452	GPCR, rhodopsin-like, 7TM	0	0	2	0	0	0	0	0	0	0
IPR017455	Zinc finger, FYVE-related	0	0	1	0	0	0	0	0	0	0
IPR017789	Frataxin	0	1	0	0	0	0	0	0	0	0
IPR017907	Zinc finger, RING-type, conserved site	0	0	0	0	0	0	1	0	0	1
IPR017970	Homeobox, conserved site	0	0	0	1	1	0	1	0	0	0
IPR018114	Peptidase S1, trypsin family, active site	0	1	3	0	0	0	0	0	0	0
IPR018244	Allergen V5/Tpx-1-related, conserved site	0	0	0	0	0	0	1	0	0	0
IPR018422	Cation/H+ exchanger, CPA1 family	0	1	0	0	0	0	0	0	0	0
IPR018499	Tetraspanin/Peripherin	0	0	0	0	0	0	0	1	0	0
IPR018957	Zinc finger, C3HC4 RING-type	0	0	0	0	0	0	0	0	0	1
IPR019786	Zinc finger, PHD-type, conserved site	0	0	1	0	0	0	0	0	0	0
IPR019799	Glycoside hydrolase, family 22, conserved site	0	1	0	0	0	0	0	0	0	0
IPR020422	Dual specificity phosphatase, subgroup, catalytic domain	0	0	0	0	0	0	0	0	0	1
IPR020478	AT hook-like	0	0	0	0	1	0	0	0	0	0
IPR020479	Homeodomain, metazoa	0	0	0	0	1	0	0	0	0	0
IPR020537	ATPase, F0 complex, subunit C, DCCD-binding site	0	1	0	0	0	1	1	0	0	0
IPR020895	Frataxin conserved site	0	1	0	0	0	0	0	0	0	0
IPR021101	Optomotor-blind protein, N-terminal	0	0	1	0	0	0	0	0	0	0
IPR022352	Insulin family	0	0	0	0	0	0	1	0	0	0
IPR022353	Insulin, conserved site	0	0	0	0	0	0	1	0	0	0
IPR022800	Spt4/RpoE2 zinc finger	0	1	0	0	0	0	0	0	0	0
IPR023346	Lysozyme-like domain	0	1	0	0	0	0	0	0	0	0
IPR024161	Zinc finger, nanos-type	0	0	0	0	0	0	0	0	1	0
IPR024872	HEXIM	1	0	0	0	0	0	0	0	0	0
IPR026756	Nucleolar and spindle-associated protein 1	1	0	0	0	0	0	0	0	0	0
IPR027097	Mitotic spindle checkpoint protein Mad2	0	1	0	0	1	0	0	0	0	0
IPR027141	U6 snRNA-associated Sm-like protein LSm4/Small nuclear ribonucleoprotein Sm D1/D3	0	1	0	0	0	0	0	0	0	1
IPR028226	Protein LIN37	0	1	0	0	0	0	0	0	0	0
IPR029004	Ribosomal L28e/Mak16	0	1	0	1	0	0	0	0	0	0
IPR029021	Protein-tyrosine phosphatase-like	0	0	1	0	0	0	0	0	0	1
IPR029030	Caspase-like domain	0	3	0	0	0	0	0	0	0	0
IPR029040	RNA polymerase subunit RPABC4/transcription elongation factor Spt4	0	1	0	0	0	0	0	0	0	0
IPR029071	Ubiquitin-related domain	0	2	0	0	0	1	0	0	0	0
IPR029260	Dual specificity/tyrosine protein phosphatase, N-terminal	0	0	1	0	0	0	0	0	0	0
IPR029600	Intraflagellar transport protein 81	0	0	0	0	0	0	1	0	0	0
IPR030045	Alpha-catulin 1	0	0	0	0	1	0	0	0	0	0
IPR030564	Myotubularin family	0	0	1	0	0	0	0	0	0	0
IPR031106	CCAAT/enhancer-binding protein C/EBP	0	1	0	0	0	0	1	0	0	0
IPR032454	Histone H2A, C-terminal domain	0	0	0	0	0	0	0	1	0	0
IPR032664	Protein atonal/lin-32	0	1	0	0	0	0	0	0	0	0

## Sheet: Supp T7
Table S7. InterPro2GO mapping of gained InterPro families.
InterPro2GO term	GO description	Gains Anophelinae (Node 1)	Gains Nyssorhynchus (Node 2)	Gains Anopheles (Node 3)	Gains Cellia (Node 4)	Gains Neomyzomia (Node 5)	Gains Myzomia (Node 6)	Gains Neocellia (Node 7)	Gains Myzomia + Neocellia (Node 8)	Gains Pyretophorus (Node 9)	Gains gambiae complex (Node 10)
GO:0000122	negative regulation of transcription from RNA polymerase II promoter	1	0	0	0	0	0	0	0	0	0
GO:0000166	nucleotide binding	0	0	0	0	3	0	3	0	0	0
GO:0000226	microtubule cytoskeleton organization	1	0	0	0	0	0	0	0	0	0
GO:0000281	mitotic cytokinesis	1	0	0	0	0	0	0	0	0	0
GO:0000398	mRNA splicing, via spliceosome	0	0	1	0	0	0	0	0	0	0
GO:0000786	nucleosome	0	0	0	0	0	1	1	1	0	0
GO:0003676	nucleic acid binding	0	8	1	1	4	3	7	0	0	4
GO:0003677	DNA binding	0	0	0	2	4	3	6	2	0	0
GO:0003700	transcription factor activity, sequence-specific DNA binding	1	5	2	0	1	0	2	0	0	0
GO:0003723	RNA binding	0	0	1	0	0	0	1	0	1	0
GO:0003735	structural constituent of ribosome	0	5	1	1	0	0	0	0	0	1
GO:0003785	actin monomer binding	0	1	0	0	0	0	0	0	0	0
GO:0003796	lysozyme activity	0	1	0	0	0	0	0	0	0	0
GO:0004197	cysteine-type endopeptidase activity	0	5	0	0	0	0	0	0	0	0
GO:0004252	serine-type endopeptidase activity	0	4	11	0	1	0	0	0	0	0
GO:0004322	ferroxidase activity	0	1	0	0	0	0	0	0	0	0
GO:0004550	nucleoside diphosphate kinase activity	0	1	0	0	0	0	0	0	0	0
GO:0004657	proline dehydrogenase activity	0	1	0	0	0	0	0	0	0	0
GO:0004672	protein kinase activity	0	0	4	0	0	0	0	0	0	0
GO:0004725	protein tyrosine phosphatase activity	0	0	0	0	0	0	0	0	0	1
GO:0004861	cyclin-dependent protein serine/threonine kinase inhibitor activity	1	0	0	0	0	0	0	0	0	0
GO:0004930	G-protein coupled receptor activity	0	0	2	0	0	0	0	0	0	0
GO:0004984	olfactory receptor activity	1	0	0	0	0	0	0	0	0	0
GO:0005085	guanyl-nucleotide exchange factor activity	0	1	0	0	1	0	0	0	0	0
GO:0005179	hormone activity	0	0	0	0	0	0	1	0	0	0
GO:0005515	protein binding	0	1	1	0	0	1	3	0	0	1
GO:0005524	ATP binding	0	0	4	0	0	0	0	0	0	0
GO:0005549	odorant binding	1	7	7	0	2	1	1	1	0	0
GO:0005576	extracellular region	0	2	1	0	1	0	3	0	1	0
GO:0005622	intracellular	0	5	1	1	0	0	0	0	0	1
GO:0005634	nucleus	1	7	1	0	2	2	4	1	0	2
GO:0005737	cytoplasm	1	1	0	0	0	0	0	0	0	0
GO:0005739	mitochondrion	0	1	0	0	0	0	0	0	0	0
GO:0005743	mitochondrial inner membrane	0	1	1	0	0	0	0	1	0	1
GO:0005819	spindle	1	0	0	0	0	0	0	0	0	0
GO:0005840	ribosome	0	5	1	1	0	0	0	0	0	1
GO:0005874	microtubule	1	0	0	0	0	0	0	0	0	0
GO:0006030	chitin metabolic process	0	2	1	0	1	0	1	0	1	0
GO:0006120	mitochondrial electron transport, NADH to ubiquinone	0	1	0	0	0	0	0	1	0	1
GO:0006165	nucleoside diphosphate phosphorylation	0	1	0	0	0	0	0	0	0	0
GO:0006183	GTP biosynthetic process	0	1	0	0	0	0	0	0	0	0
GO:0006228	UTP biosynthetic process	0	1	0	0	0	0	0	0	0	0
GO:0006241	CTP biosynthetic process	0	1	0	0	0	0	0	0	0	0
GO:0006260	DNA replication	0	0	0	0	1	0	0	0	0	0
GO:0006281	DNA repair	0	0	0	0	1	0	0	0	0	0
GO:0006310	DNA recombination	0	0	0	0	1	0	0	0	0	0
GO:0006334	nucleosome assembly	0	0	0	0	0	1	1	0	0	0
GO:0006351	transcription, DNA-templated	0	3	0	0	0	0	1	0	0	0
GO:0006355	regulation of transcription, DNA-templated	1	7	2	1	2	0	2	0	0	0
GO:0006396	RNA processing	0	1	0	0	0	0	0	0	0	1
GO:0006412	translation	0	5	1	1	0	0	0	0	0	1
GO:0006450	regulation of translational fidelity	0	1	0	0	0	0	1	0	0	0
GO:0006468	protein phosphorylation	0	0	4	0	0	0	0	0	0	0
GO:0006470	protein dephosphorylation	0	0	0	0	0	0	0	0	0	2
GO:0006508	proteolysis	0	9	11	0	1	0	0	0	0	0
GO:0006562	proline catabolic process	0	1	0	0	0	0	0	0	0	0
GO:0006629	lipid metabolic process	0	0	0	0	0	0	1	0	0	0
GO:0006810	transport	0	0	0	0	0	0	1	0	0	0
GO:0006812	cation transport	0	1	0	0	0	0	0	0	0	0
GO:0006850	mitochondrial pyruvate transport	0	0	1	0	0	0	0	0	0	0
GO:0007015	actin filament organization	0	1	0	0	0	0	0	0	0	0
GO:0007049	cell cycle	0	1	0	0	0	0	0	0	0	0
GO:0007094	mitotic spindle assembly checkpoint	0	1	0	0	1	0	0	0	0	0
GO:0007155	cell adhesion	0	1	0	0	1	0	0	0	0	0
GO:0007165	signal transduction	0	0	0	0	0	0	1	0	0	0
GO:0007186	G-protein coupled receptor signaling pathway	0	0	2	0	0	0	0	0	0	0
GO:0007264	small GTPase mediated signal transduction	0	1	0	0	1	0	0	0	0	0
GO:0007266	Rho protein signal transduction	0	0	0	0	1	0	0	0	0	0
GO:0007608	sensory perception of smell	1	0	0	0	0	0	0	0	0	0
GO:0008061	chitin binding	0	2	1	0	1	0	1	0	1	0
GO:0008137	NADH dehydrogenase (ubiquinone) activity	0	1	0	0	0	0	0	1	0	1
GO:0008138	protein tyrosine/serine/threonine phosphatase activity	0	0	0	0	0	0	0	0	0	2
GO:0008199	ferric iron binding	0	1	0	0	0	0	0	0	0	0
GO:0008234	cysteine-type peptidase activity	0	3	0	0	0	0	0	0	0	0
GO:0008270	zinc ion binding	0	8	2	0	1	2	4	0	1	3
GO:0009166	nucleotide catabolic process	0	0	0	0	0	0	2	0	0	0
GO:0015078	hydrogen ion transmembrane transporter activity	0	2	0	0	0	2	2	0	0	0
GO:0015299	solute:proton antiporter activity	0	1	0	0	0	0	0	0	0	0
GO:0015631	tubulin binding	0	0	0	0	0	0	1	0	0	0
GO:0015986	ATP synthesis coupled proton transport	0	1	0	0	0	1	1	0	0	0
GO:0015991	ATP hydrolysis coupled proton transport	0	1	0	0	0	1	1	0	0	0
GO:0016020	membrane	1	0	0	0	0	0	2	0	0	0
GO:0016021	integral component of membrane	0	2	5	0	0	0	0	2	0	0
GO:0016226	iron-sulfur cluster assembly	0	1	0	0	0	0	0	0	0	0
GO:0016301	kinase activity	0	0	0	0	0	0	0	0	0	1
GO:0016311	dephosphorylation	0	0	1	0	0	0	0	0	0	2
GO:0016787	hydrolase activity	0	0	0	0	0	0	2	0	0	0
GO:0016791	phosphatase activity	0	0	1	0	0	0	0	0	0	2
GO:0017053	transcriptional repressor complex	0	1	0	0	0	0	0	0	0	0
GO:0017069	snRNA binding	1	0	0	0	0	0	0	0	0	0
GO:0022008	neurogenesis	0	1	0	0	0	0	0	0	0	0
GO:0030992	intraciliary transport particle B	0	0	0	0	0	0	1	0	0	0
GO:0032786	positive regulation of DNA-templated transcription, elongation	0	1	0	0	0	0	0	0	0	0
GO:0033177	proton-transporting two-sector ATPase complex, proton-transporting domain	0	1	0	0	0	1	1	0	0	0
GO:0040001	establishment of mitotic spindle localization	1	0	0	0	0	0	0	0	0	0
GO:0042073	intraciliary transport	0	0	0	0	0	0	1	0	0	0
GO:0042246	tissue regeneration	0	1	0	0	0	0	0	0	0	0
GO:0042384	cilium assembly	0	0	0	0	0	0	1	0	0	0
GO:0043565	sequence-specific DNA binding	1	2	0	1	1	0	2	0	0	0
GO:0045263	proton-transporting ATP synthase complex, coupling factor F(o)	0	1	0	0	0	1	1	0	0	0
GO:0046872	metal ion binding	0	10	2	1	1	2	6	0	0	6
GO:0046982	protein heterodimerization activity	0	1	0	0	0	0	0	2	0	0
GO:0046983	protein dimerization activity	0	2	0	0	0	0	1	0	0	0
GO:0050909	sensory perception of taste	0	0	1	0	0	0	0	0	0	0
GO:0051015	actin filament binding	0	0	0	0	1	0	0	0	0	0
GO:0055085	transmembrane transport	0	0	0	0	0	0	1	0	0	0
GO:0055114	oxidation-reduction process	0	1	0	0	0	0	0	0	0	0
GO:0089701	U2AF	0	0	1	0	0	0	0	0	0	0

## Sheet: Supp T8
Table S8						Supplemental Table 8. KEGG mapping of gained protein families.
KEGG orthologue	KEGG object type	Main Kegg process	Kegg subprocess	Kegg pathway or specific function	Gains Anophelinae (Node 1)	Gains Nyssorhynchus (Node 2)	Gains Anopheles (Node 3)	Gains Cellia (Node 4)	Gains Neomyzomia (Node 5)	Gains Myzomia (Node 6)	Gains Neocellia (Node 7)	Gains Myzomia + Neocellia (Node 8)	Gains Pyretophorus (Node 9)	Gains gambiae complex (Node 10)
K00940	pathway	Metabolism	Nucleotide metabolism	00230 Purine metabolism and 00240 Pyrimidine metabolism	0	1	0	0	0	0	0	0	0	0
K02128	pathway	Metabolism	Energy metabolism	00190 Oxidative phosphorylation	0	1	0	0	0	1	1	0	0	0
K02326	pathway	Metabolism	Nucleotide metabolism	00230 Purine metabolism and 00240 Pyrimidine metabolism	0	1	0	0	0	0	0	0	0	0
K02435	pathway	Genetic Information Processing	Translation	00970 Aminoacyl-tRNA biosynthesis	0	1	0	0	0	0	1	0	0	0
K02537	pathway	Cellular Processes	Cell growth and death	04110 Cell cycle	0	1	0	0	1	0	0	0	0	0
K02903	pathway	Genetic Information Processing	Translation	03010 Ribosome	0	1	0	1	0	0	0	0	0	0
K02919	pathway	Genetic Information Processing	Translation	03010 Ribosome	0	1	0	0	0	0	0	0	0	1
K02954	pathway	Genetic Information Processing	Translation	03010 Ribosome	0	1	0	0	0	0	0	0	0	0
K02963	pathway	Genetic Information Processing	Translation	03010 Ribosome	0	1	1	0	0	0	0	0	0	0
K02983	pathway	Genetic Information Processing	Translation	03010 Ribosome	0	1	0	0	0	0	0	0	0	0
K03000	pathway	Metabolism	Nucleotide metabolism	00230 Purine metabolism and 00240 Pyrimidine metabolism	0	1	0	0	0	0	0	0	0	0
K03506	pathway	Metabolism	Nucleotide metabolism	00230 Purine metabolism and 00240 Pyrimidine metabolism	0	0	0	0	0	0	0	1	0	0
K03968	pathway	Metabolism	Energy metabolism	00190 Oxidative phosphorylation	0	1	0	0	0	0	0	1	0	1
K04453	pathway	Environmental Information Processing	Signal transduction	04010 MAPK signaling pathway	0	0	0	0	0	0	1	0	0	0
K08336	pathway	Environmental Information Processing	Signal transduction	04068 FoxO signaling pathway	0	1	0	0	0	0	0	0	0	0
K08471	reference hierarchy	ko04030 G protein-coupled receptors	Chemoreception	GR; gustatory receptor	1	0	0	0	0	0	0	0	0	0
K08957	pathway	Environmental Information Processing	Signal transduction	04310 Wnt signaling pathway	1	0	0	0	0	0	0	0	0	0
K09075	reference hierarchy	ko03000 Transcription factors	Eukaryotic type	NHLH, HEN, NSCL; nescient helix-loop-helix protein	0	1	0	0	0	0	0	0	0	0
K10151	pathway	Environmental Information Processing	Signal transduction	04310 Wnt signaling pathway	0	1	0	0	0	0	0	0	0	0
K10185	reference hierarchy	ko03000 Transcription factors	Eukaryotic type	TBX20; T-box protein 20	0	1	0	0	1	0	0	0	0	0
K10740	pathway	Genetic Information Processing	Replication and repair	03030 DNA replication	0	0	0	0	1	0	0	0	0	0
K11088	pathway	Genetic Information Processing	Transcription	03040 Spliceosome	0	1	0	0	0	0	0	0	0	0
K11251	reference hierarchy	ko03036 Chromosome	Nucleosome assembly factors	H2A; histone H2A	0	0	0	0	0	0	0	1	0	0
K12040	reference hierarchy	ko02000 Transporters	Solute Carrier Family (SLC)	solute carrier family 9 (sodium/hydrogen exchanger)	0	1	0	0	0	0	0	0	0	0
K12379	pathway	Environmental Information Processing	Signal transduction	04013 MAPK signaling pathway - fly	0	1	0	0	0	0	0	0	0	0
K12623	pathway	Genetic Information Processing	Transcription	03040 Spliceosome	0	0	0	0	0	0	0	0	0	1
K12881	pathway	Genetic Information Processing	Transcription	03040 Spliceosome	0	0	0	0	0	0	1	0	0	0
K13711	pathway	Environmental Information Processing	Signal transduction	04070 Phosphatidylinositol signaling system	0	0	0	0	0	0	0	0	0	1
K13915	pathway	Organismal systems	Digestive	04970 Salivary secretion	0	1	0	0	0	0	0	0	0	0
K14165	reference hierarchy	ko01009 Protein phosphatases and associated proteins	Protein Tyrosine phosphatases (PTPs)	atypical dual specificity phosphatase	0	0	0	0	0	0	0	0	0	1
K14838	reference hierarchy	ko03009 Ribosome biogenesis	Eukaryotic type	NOP15; nucleolar protein 15	0	0	0	0	1	0	1	0	0	0
K15171	reference hierarchy	ko03021 Transcription machinery	Eukaryotic type	SUPT4H1, SPT4; transcription elongation factor SPT4	0	1	0	0	0	0	0	0	0	0
K15189	reference hierarchy	ko03021 Transcription machinery	Eukaryotic type	HEXIM1_2; protein HEXIM1/2	1	0	0	0	0	0	0	0	0	0
K15687	reference hierarchy	ko04121 Ubiquitin system	Ubiquitin ligases	MKRN; E3 ubiquitin-protein ligase makorin	0	0	0	0	0	0	1	0	0	0
K17262	reference hierarchy	ko04147 Exosome	Exosomal proteins	TBCB, CKAP1, ALF1; tubulin-folding cofactor B	0	0	0	0	0	1	0	0	0	0
K18741	reference hierarchy	ko03019 Messenger RNA biogenesis	Eukaryotic type	NANOS1, NOS1; protein nanos 1	0	0	0	0	0	0	0	0	1	0
K19054	pathway	Metabolism	Metabolism of cofactors and vitamins	00860 Porphyrin and chlorophyll metabolism	0	1	0	0	0	0	0	0	0	0
K19677	reference hierarchy	ko03036 Chromosome	Eukaryotic type	IFT81; intraflagellar transport protein 81	0	0	0	0	0	0	1	0	0	0
K19952	reference hierarchy	ko04131 Membrane trafficking	Exocytosis	RABIF, MSS4, DSS4; guanine nucleotide exchange factor	0	1	0	0	1	0	0	0	0	0
K20010	pathway	Cellular Processes	Cell growth and death	04214 Apoptosis - fly	0	1	0	0	0	0	0	0	0	0

## Sheet: Supp T9
Table S9. Comparison with the results of Neafsey et al. 2015.
InterPro ID	InterPro description	InterPro2GO term	InterPro2GO description	Neafsey et al. report	This study: Gains by InterPro ID	This study: Gains by InterPro2GO term
IPR000618	Insect cuticle protein	GO:0042302	structural constituent of cuticle	Expansion in arabiensis (N10)	7 gains in Nodes 2, 3 & 9	7 gains in Node 2, 3, & 9
IPR004117	Olfactory receptor, Drosophila	GO:0005549	odorant binding	Expansion in gambiae (N10)	1 gain in Node 1	20 gains in Nodes 1, 2, 3, 5, 6, 7 & 8
IPR004117	Olfactory receptor, Drosophila	GO:0016020	membrane	Expansion in gambiae (N10)	1 gain in Node 1	3 gains in Nodes 1 & 7
IPR004117	Olfactory receptor, Drosophila	GO:0004984	olfactory receptor activity	Expansion in gambiae (N10)	1 gain in Node 1	1 gain in Node 1
IPR004117	Olfactory receptor, Drosophila	GO:0007608	sensory perception of smell	Expansion in gambiae (N10)	1 gain in Node 1	1 gain in Node 1
IPR006170	Pheromone/general odorant binding protein	GO:0005549	odorant binding	Contraction in christyi (N10) (as IPR006625)	19 gains in Nodes 2, 3, 5, 6, 7 & 8	20 gains in Nodes 1, 2, 3, 5, 6, 7 & 8
IPR022352	Insulin family	none	none	Expansion in gambiae (N10)	1 gain in Node 7	none
IPR006201	Neurotransmitter-gated ion-channel	GO:0016021	integral component of membrane	Expansion in albimanus (N2); Contraction in darlingi (N2)	none	9 gains in Nodes 2, 3, & 8
IPR006201	Neurotransmitter-gated ion-channel	GO:0006811	ion transport	Expansion in albimanus (N2); Contraction in darlingi (N2)	none	1 gain in Node 10
IPR009318	Gustatory receptor	GO:0050912	detection of chemical stimulus involved in sensory perception of taste	Contraction in christyi (N10)	none	none
IPR009318	Gustatory receptor	GO:0008527	taste receptor activity	Contraction in christyi (N10)	none	none
IPR009318	Gustatory receptor	GO:0016021	integral component of membrane	Contraction in christyi (N10)	none	9 gains in Nodes 2, 3 & 8
IPR011527	ABC transporter type 1, transmembrane domain	GO:0055085	transmembrane transport	Expansion in melas (N10)	none	1 gain in Node 7
IPR011527	ABC transporter type 1, transmembrane domain	GO:0006810	transport	Expansion in melas (N10)	none	22 gains in Nodes 1, 2, 3, 7, 8, 9, & 10
IPR011527	ABC transporter type 1, transmembrane domain	GO:0005524	ATP binding	Expansion in melas (N10)	none	1 gain in Node 3
IPR011527	ABC transporter type 1, transmembrane domain	GO:0042626	ATPase activity, coupled to transmembrane movement of substances	Expansion in melas (N10)	none	none
IPR011527	ABC transporter type 1, transmembrane domain	GO:0016021	integral component of membrane	Expansion in melas (N10)	none	9 gains in Nodes 2, 3 & 8
IPR013126	Heat shock protein 70	none	none	Expansion in gambiae (N10)	none	none
IPR020067	Frizzled domain	GO:0005515	protein binding	Contraction in gambiae (N10)	none	15 gains in Nodes 1, 2, 3, 4 & 5
IPR000618	Insect cuticle protein	GO:0042302	structural constituent of cuticle	Expansion in arabiensis (N10)	7 gains in Nodes 2, 3 & 9	7 gains in Node 2, 3, & 9
IPR004117	Olfactory receptor, Drosophila	GO:0005549	odorant binding	Expansion in gambiae (N10)	1 gain in Node 1	20 gains in Nodes 1, 2, 3, 5, 6, 7 & 8
IPR011527	ABC transporter type 1, transmembrane domain	GO:0006810	transport	Expansion in melas (N10)	.	22 gains in Nodes 1, 2, 3, 7, 8, 9, & 10
IPR000618
IPR004117
IPR006170
IPR006201
IPR009318
IPR011527
IPR013126
IPR020067
IPR022352
